# Supplementary material for: 4-(4-Ethyl­phenyl­diazen­yl)phenol
Source: Acta Crystallogr Sect E Struct Rep Online. 2008 May 10;64(Pt 6):o1048. doi: 10.1107/S160053680801338X (PMC2961569; doi:10.1107/S160053680801338X)
Supplement: Supplementary file 1 [file e-64-o1048-sup1.cif]

##############################################################################
###                                                                        ###
###        Electronic paper (Acta Crystallographica Section E)             ###
###                                                                        ###
##############################################################################
#                                                                            #
# This CIF contains the data in a paper accepted for publication in Acta     #
# Crystallographica Section E. It conforms to the requirements of Notes      #
# for Authors for Section E, and has been peer reviewed under the auspices   #
# of the IUCr Commission on Journals.                                        #
#                                                                            #
# Full details of the Crystallographic Information File format               #
# are given in the paper "The Crystallographic Information File (CIF):       #
# a New Standard Archive File for Crystallography" by S. R. Hall, F. H.      #
# Allen and I. D. Brown [Acta Cryst. (1991), A47, 655-685].                  #
#                                                                            #
# The current version of the core CIF dictionary is obtainable from          #
# ftp://ftp.iucr.org/pub/cif_core.dic. The current version number is 2.4.    #
#                                                                            #
# Software is freely available for graphical display of the structure(s) in  #
# this CIF.  For information consult the CIF home page http://www.iucr.org/  #
# cif/home.html                                                              #
#                                                                            #
# This file may be used for bona fide research purposes within the           #
# scientific community so long as proper attribution is given to the journal # 
# article from which it was obtained.                                        #
#                                                                            #
##############################################################################
                                             
data_global
_audit_creation_method
;
 PLATON <TABLE ACC> option    (version ::  91007)
 SHELXL97-2 & Manual Editing
;
_journal_date_recd_electronic     2008-03-26
_journal_date_accepted     2008-05-06
_journal_name_full     'Acta Crystallographica, Section E'
_journal_year     2008
_journal_volume     64
_journal_issue      6
_journal_page_first     o1048
_journal_page_last     o1048
_journal_paper_category     QO
_journal_coeditor_code     BG2174
_publ_contact_author_name
;
  Drs. A. Meetsma
;
_publ_contact_author_address
;
  Crystal Structure Center, Chemical Physics,
  Zernike Institute for Advanced Materials,
  University of Groningen,
  Nijenborgh 4,
  NL-9747 AG Groningen, The Netherlands.
;
_publ_contact_author_email     a.meetsma@rug.nl
_publ_contact_author_fax     '+31 50 3634441'
_publ_contact_author_phone     '+31 50 3634368'
_publ_section_title
;
4-(4-Ethylphenyldiazenyl)phenol
;
loop_
    _publ_author_name
    _publ_author_address
    'Wit, Joost de'
;
  Laboratory of Polymer Chemistry,
  Zernike Institute for Advanced Materials,
  University of Groningen,
  NL-9747 AG Groningen,
  The Netherlands
;
    'Alberda van Ekenstein, Gert O. R.'
;
  Laboratory of Polymer Chemistry,
  Zernike Institute for Advanced Materials,
  University of Groningen,
  NL-9747 AG Groningen,
  The Netherlands
;
    ' Brinke, Gerrit ten'
;
  Laboratory of Polymer Chemistry,
  Zernike Institute for Advanced Materials,
  University of Groningen,
  NL-9747 AG Groningen,
  The Netherlands
;
    'Meetsma, Auke'
;
  Crystal Structure Center, Chemical Physics,
  Zernike Institute for Advanced Materials,
  University of Groningen,
  Nijenborgh 4,
  NL-9747 AG Groningen, The Netherlands
;
data_I
_chemical_name_systematic
;
4-(4-Ethylphenyldiazenyl)phenol
;
_chemical_name_common     ?
_chemical_formula_moiety     'C14 H14 N2 O'
_chemical_formula_sum     'C14 H14 N2 O'
_chemical_formula_structural     ?
_chemical_formula_iupac     'C14 H14 N2 O'
_chemical_formula_weight     226.28
_chemical_melting_point     ?
_symmetry_cell_setting     monoclinic
_symmetry_space_group_name_H-M     'P 21/c'
_symmetry_space_group_name_Hall     '-P 2ybc'
loop_
    _symmetry_equiv_pos_site_id
    _symmetry_equiv_pos_as_xyz
    1 x,y,z
    2 -x,1/2+y,1/2-z
    3 -x,-y,-z
    4 x,1/2-y,1/2+z
_cell_length_a     7.5261(9)
_cell_length_b     13.4298(15)
_cell_length_c     11.6412(13)
_cell_angle_alpha     90
_cell_angle_beta     97.4001(15)
_cell_angle_gamma     90
_cell_volume     1166.8(2)
_cell_formula_units_Z     4
_cell_measurement_reflns_used     3059
_cell_measurement_theta_min     3.03
_cell_measurement_theta_max     27.46
_cell_measurement_temperature     100.0(10)
_exptl_crystal_description     block
_exptl_crystal_colour     orange
_exptl_crystal_size_max     0.42
_exptl_crystal_size_mid     0.33
_exptl_crystal_size_min     0.22
_exptl_crystal_size_rad     ?
_exptl_crystal_density_diffrn     1.288
_exptl_crystal_density_meas     ?
_exptl_crystal_density_method     'not measured'
_exptl_crystal_F_000     480
_exptl_absorpt_coefficient_mu     0.083
_exptl_absorpt_correction_type     multi-scan
_exptl_absorpt_process_details     '(SADABS; Bruker, 2007)'
_exptl_absorpt_correction_T_min     0.9558
_exptl_absorpt_correction_T_max     0.9820
_exptl_special_details
;
The final unit cell was obtained from the xyz centroids of 3059 reflections
after integration using the SAINTPLUS software package (Bruker, 2007).
Reduced cell calculations did not indicate any higher metric lattice symmetry
and examination of the final atomic coordinates of the structure did not yield
extra symmetry elements (Spek, 1988; Le Page 1987, 1988)
;
_diffrn_ambient_temperature     100.0(10)
_diffrn_radiation_type     MoK\a
_diffrn_radiation_wavelength     0.71073
_diffrn_radiation_monochromator     'parallel mounted graphite'
_diffrn_measurement_device_type
;
Bruker SMART APEX CCD area-detector
;
_diffrn_measurement_method     '\f and \w'
_diffrn_detector_area_resol_mean     66.06
_diffrn_reflns_number     8700
_diffrn_reflns_av_R_equivalents     0.0279
_diffrn_reflns_av_sigmaI/netI     0.0264
_diffrn_reflns_theta_min     3.03
_diffrn_reflns_theta_max     26.02
_diffrn_reflns_theta_full     25.00
_diffrn_measured_fraction_theta_max     0.994
_diffrn_measured_fraction_theta_full     0.998
_diffrn_reflns_limit_h_min     -9
_diffrn_reflns_limit_h_max     9
_diffrn_reflns_limit_k_min     -16
_diffrn_reflns_limit_k_max     15
_diffrn_reflns_limit_l_min     -14
_diffrn_reflns_limit_l_max     14
_diffrn_reflns_reduction_process
;
 Intensity data were corrected for Lorentz and polarization
  effects, decay and absorption and reduced to F~o~^2^
  using SAINT-Plus & SADABS (Bruker, 2007).
;
_diffrn_standards_number     0
_diffrn_standards_interval_count     .
_diffrn_standards_interval_time     .
_diffrn_standards_decay_%     0
loop_
    _diffrn_standard_refln_index_h
    _diffrn_standard_refln_index_k
    _diffrn_standard_refln_index_l
    ? ? ?
_refine_special_details
;
Refinement of <i>F</i>^2^ against ALL reflections. The weighted <i>R</i>-factor
<i>wR</i> and goodness of fit <i>S</i> are based on <i>F</i>^2^, conventional
<i>R</i>-factors <i>R</i> are based on <i>F</i>, with <i>F</i> set to zero for
negative <i>F</i>^2^. The threshold expression of <i>F</i>^2^ >
\s(<i>F</i>^2^) is used only for calculating <i>R</i>-factors(gt) <i>etc</i>.
and is not relevant to the choice of reflections for refinement.
<i>R</i>-factors based on <i>F</i>^2^ are statistically about twice as large
as those based on <i>F</i>, and <i>R</i>- factors based on ALL data will be
even larger.
;
_reflns_number_total     2276
_reflns_number_gt     1848
_reflns_threshold_expression     I>2\s(I)
_refine_ls_structure_factor_coef     Fsqd
_refine_ls_matrix_type     full
_refine_ls_R_factor_all     0.0516
_refine_ls_R_factor_gt     0.0395
_refine_ls_wR_factor_gt     0.0991
_refine_ls_wR_factor_ref     0.1071
_refine_ls_goodness_of_fit_ref     1.042
_refine_ls_restrained_S_all     1.042
_refine_ls_number_reflns     2276
_refine_ls_number_parameters     210
_refine_ls_number_restraints     0
_refine_ls_number_constraints     ?
_refine_ls_hydrogen_treatment     refall
_refine_ls_weighting_scheme     calc
_refine_ls_weighting_details
         'calc w=1/[\s^2^(Fo^2^)+(0.0608P)^2^+0.2293P] where P=(Fo^2^+2Fc^2^)/3'
_atom_sites_solution_hydrogens     difmap
_atom_sites_solution_primary     heavy
_atom_sites_solution_secondary     direct
_refine_ls_shift/su_max     0.000
_refine_ls_shift/su_mean     0.000
_refine_diff_density_max     0.167
_refine_diff_density_min     -0.242
_refine_ls_extinction_method     none
_refine_ls_extinction_coef     ?
_refine_ls_abs_structure_details     ?
_refine_ls_abs_structure_Flack     ?
loop_
    _atom_type_symbol
    _atom_type_description
    _atom_type_scat_dispersion_real
    _atom_type_scat_dispersion_imag
    _atom_type_scat_source
    O O 0.0106 0.0060 'International Tables Vol C Tables 4.2.6.8 and 6.1.1.4'
    N N 0.0061 0.0033 'International Tables Vol C Tables 4.2.6.8 and 6.1.1.4'
    H H 0.0000 0.0000 'International Tables Vol C Tables 4.2.6.8 and 6.1.1.4'
    C C 0.0033 0.0016 'International Tables Vol C Tables 4.2.6.8 and 6.1.1.4'
_computing_data_collection     'SMART (Bruker, 2007)'
_computing_cell_refinement     'SAINT-Plus (Bruker, 2007)'
_computing_data_reduction     'SAINT-Plus (Bruker, 2007)'
_computing_structure_solution
;
SIR2004 (Burla <i>et al.</i>,  2005)
;
_computing_structure_refinement     'SHELXL97 (Sheldrick, 2008)'
_computing_molecular_graphics
;
PLATON (Spek, 2003) and PLUTO (Meetsma, 2007)
;
_computing_publication_material     'PLATON (Spek, 2003)'
loop_
    _atom_site_type_symbol
    _atom_site_label
    _atom_site_fract_x
    _atom_site_fract_y
    _atom_site_fract_z
    _atom_site_U_iso_or_equiv
    _atom_site_thermal_displace_type
    _atom_site_calc_flag
    _atom_site_refinement_flags
    _atom_site_occupancy
    O O1 1.04406(14) 0.48064(7) 0.32923(9) 0.0263(3) Uani . . 1.000
    N N1 0.80788(15) 0.08833(8) 0.34477(9) 0.0188(3) Uani . . 1.000
    N N2 0.75956(15) 0.06025(8) 0.43960(10) 0.0199(3) Uani . . 1.000
    C C1 0.98453(18) 0.38503(10) 0.32795(11) 0.0193(4) Uani . . 1.000
    C C2 0.99777(18) 0.31861(10) 0.23708(12) 0.0201(4) Uani . . 1.000
    C C3 0.93839(18) 0.22132(10) 0.24543(12) 0.0190(4) Uani . . 1.000
    C C4 0.86411(17) 0.18959(10) 0.34290(11) 0.0175(4) Uani . . 1.000
    C C5 0.84621(18) 0.25739(10) 0.43237(12) 0.0190(4) Uani . . 1.000
    C C6 0.90547(18) 0.35397(10) 0.42467(12) 0.0204(4) Uani . . 1.000
    C C7 0.69280(17) -0.03918(10) 0.43646(12) 0.0190(4) Uani . . 1.000
    C C8 0.59745(19) -0.08196(11) 0.33765(12) 0.0223(4) Uani . . 1.000
    C C9 0.53750(19) -0.17915(11) 0.34156(13) 0.0232(4) Uani . . 1.000
    C C10 0.57357(18) -0.23637(10) 0.44256(12) 0.0214(4) Uani . . 1.000
    C C11 0.66447(19) -0.19152(11) 0.54092(13) 0.0228(4) Uani . . 1.000
    C C12 0.72082(19) -0.09323(11) 0.53944(12) 0.0216(4) Uani . . 1.000
    C C13 0.5212(2) -0.34494(11) 0.44295(14) 0.0260(5) Uani . . 1.000
    C C14 0.6554(2) -0.41051(12) 0.39094(16) 0.0298(5) Uani . . 1.000
    H H1 1.096(3) 0.4963(14) 0.2651(19) 0.054(6) Uiso . . 1.000
    H H2 1.0497(19) 0.3401(11) 0.1707(13) 0.025(4) Uiso . . 1.000
    H H3 0.9523(19) 0.1728(11) 0.1835(13) 0.022(4) Uiso . . 1.000
    H H5 0.7933(19) 0.2348(10) 0.4993(13) 0.019(4) Uiso . . 1.000
    H H6 0.894(2) 0.4036(11) 0.4876(13) 0.023(4) Uiso . . 1.000
    H H8 0.569(2) -0.0420(12) 0.2682(14) 0.026(4) Uiso . . 1.000
    H H9 0.472(2) -0.2076(11) 0.2751(14) 0.025(4) Uiso . . 1.000
    H H11 0.690(2) -0.2308(11) 0.6131(13) 0.023(4) Uiso . . 1.000
    H H12 0.781(2) -0.0609(11) 0.6080(14) 0.027(4) Uiso . . 1.000
    H H13 0.515(2) -0.3675(13) 0.5252(16) 0.043(5) Uiso . . 1.000
    H H13' 0.401(2) -0.3550(12) 0.3973(15) 0.038(5) Uiso . . 1.000
    H H14 0.779(3) -0.4016(13) 0.4330(16) 0.047(5) Uiso . . 1.000
    H H14' 0.662(2) -0.3941(13) 0.3112(17) 0.041(5) Uiso . . 1.000
    H H14" 0.624(2) -0.4825(13) 0.3936(15) 0.038(5) Uiso . . 1.000
loop_
    _atom_site_aniso_label
    _atom_site_aniso_U_11
    _atom_site_aniso_U_22
    _atom_site_aniso_U_33
    _atom_site_aniso_U_12
    _atom_site_aniso_U_13
    _atom_site_aniso_U_23
    O1 0.0395(6) 0.0160(5) 0.0260(6) -0.0050(4) 0.0138(5) -0.0013(4)
    N1 0.0182(6) 0.0180(6) 0.0204(6) 0.0009(4) 0.0032(5) 0.0016(5)
    N2 0.0207(6) 0.0169(6) 0.0224(6) 0.0011(4) 0.0042(5) 0.0009(5)
    C1 0.0215(7) 0.0149(7) 0.0211(7) 0.0007(5) 0.0017(5) 0.0019(5)
    C2 0.0220(7) 0.0201(7) 0.0186(7) 0.0004(5) 0.0046(5) 0.0025(6)
    C3 0.0197(7) 0.0176(7) 0.0195(7) 0.0015(5) 0.0020(5) -0.0015(6)
    C4 0.0173(7) 0.0148(7) 0.0202(7) 0.0009(5) 0.0017(5) 0.0000(5)
    C5 0.0196(7) 0.0195(7) 0.0184(7) 0.0020(5) 0.0042(5) 0.0022(5)
    C6 0.0241(7) 0.0175(7) 0.0201(7) 0.0018(5) 0.0044(6) -0.0026(5)
    C7 0.0180(7) 0.0155(7) 0.0244(7) 0.0017(5) 0.0067(5) -0.0003(5)
    C8 0.0214(7) 0.0216(8) 0.0240(7) 0.0006(6) 0.0037(6) 0.0038(6)
    C9 0.0212(7) 0.0235(8) 0.0248(8) -0.0027(6) 0.0029(6) -0.0026(6)
    C10 0.0173(7) 0.0185(7) 0.0298(8) -0.0005(5) 0.0082(6) -0.0005(6)
    C11 0.0231(7) 0.0205(8) 0.0253(8) 0.0012(6) 0.0048(6) 0.0059(6)
    C12 0.0220(8) 0.0219(8) 0.0210(7) -0.0004(6) 0.0034(6) -0.0001(6)
    C13 0.0258(8) 0.0192(8) 0.0341(9) -0.0036(6) 0.0078(7) 0.0008(6)
    C14 0.0288(9) 0.0209(8) 0.0398(10) -0.0010(6) 0.0044(7) -0.0051(7)
_geom_special_details
;
Bond distances, angles <i>etc</i>. have been calculated using the rounded
fractional coordinates. All su's are estimated from the variances of the
(full) variance-covariance matrix. The cell e.s.d.'s are taken into account in
the estimation of distances, angles and torsion angles
;
loop_
    _geom_bond_atom_site_label_1
    _geom_bond_atom_site_label_2
    _geom_bond_site_symmetry_1
    _geom_bond_site_symmetry_2
    _geom_bond_distance
    _geom_bond_publ_flag
    O1 C1 . . 1.3594(17) no
    O1 H1 . . 0.91(2) no
    N1 N2 . . 1.2636(16) no
    N1 C4 . . 1.4252(17) no
    N2 C7 . . 1.4255(17) no
    C1 C6 . . 1.4030(19) no
    C1 C2 . . 1.3971(19) no
    C2 C3 . . 1.3884(19) no
    C3 C4 . . 1.3946(19) no
    C4 C5 . . 1.4029(19) no
    C5 C6 . . 1.3783(19) no
    C7 C8 . . 1.398(2) no
    C7 C12 . . 1.394(2) no
    C8 C9 . . 1.384(2) no
    C9 C10 . . 1.402(2) no
    C10 C11 . . 1.393(2) no
    C10 C13 . . 1.511(2) no
    C11 C12 . . 1.387(2) no
    C13 C14 . . 1.523(2) no
    C2 H2 . . 0.954(15) no
    C3 H3 . . 0.987(15) no
    C5 H5 . . 0.968(15) no
    C6 H6 . . 1.002(15) no
    C8 H8 . . 0.971(16) no
    C9 H9 . . 0.943(16) no
    C11 H11 . . 0.990(15) no
    C12 H12 . . 0.968(16) no
    C13 H13 . . 1.011(18) no
    C13 H13' . . 0.998(16) no
    C14 H14 . . 1.00(2) no
    C14 H14' . . 0.96(2) no
    C14 H14" . . 0.997(17) no
loop_
    _geom_contact_atom_site_label_1
    _geom_contact_atom_site_label_2
    _geom_contact_distance
    _geom_contact_site_symmetry_1
    _geom_contact_site_symmetry_2
    _geom_contact_publ_flag
    O1 N1 2.8316(15) . 2_755 no
    O1 C3 3.3541(17) . 2_755 no
    O1 H3 2.585(15) . 2_755 no
    O1 H6 2.632(15) . 3_766 no
    N1 O1 2.8316(15) . 2_745 no
    N1 H8 2.584(16) . . no
    N1 H1 1.98(2) . 2_745 no
    N2 H5 2.449(14) . . no
    N2 H1 2.88(2) . 2_745 no
    C2 C8 3.536(2) . 2_755 no
    C3 O1 3.3541(17) . 2_745 no
    C4 C12 3.494(2) . 3_756 no
    C5 C13 3.488(2) . 3_656 no
    C7 C7 3.5810(19) . 3_656 no
    C8 C2 3.536(2) . 2_745 no
    C12 C4 3.494(2) . 3_756 no
    C13 C5 3.488(2) . 3_656 no
    C2 H5 3.074(15) . 4_554 no
    C2 H11 2.983(15) . 3_756 no
    C3 H13' 3.040(16) . 2_655 no
    C3 H11 3.060(15) . 3_756 no
    C3 H5 2.991(15) . 4_554 no
    C3 H1 3.034(19) . 2_745 no
    C4 H1 2.92(2) . 2_745 no
    C4 H9 3.049(15) . 2_655 no
    C5 H3 3.076(15) . 4_555 no
    C6 H14 2.79(2) . 3_756 no
    C6 H3 3.010(15) . 4_555 no
    C6 H14" 3.040(17) . 1_565 no
    C7 H2 2.926(15) . 2_745 no
    C7 H1 3.04(2) . 2_745 no
    C8 H1 2.93(2) . 2_745 no
    C8 H2 2.868(15) . 2_745 no
    C9 H14' 3.069(17) . . no
    C10 H5 2.926(15) . 3_656 no
    C13 H5 2.942(14) . 3_656 no
    C14 H8 2.932(16) . 2_645 no
    H1 N1 1.98(2) . 2_755 no
    H1 N2 2.88(2) . 2_755 no
    H1 C3 3.034(19) . 2_755 no
    H1 C4 2.92(2) . 2_755 no
    H1 C7 3.04(2) . 2_755 no
    H1 C8 2.93(2) . 2_755 no
    H2 C7 2.926(15) . 2_755 no
    H2 C8 2.868(15) . 2_755 no
    H3 O1 2.585(15) . 2_745 no
    H3 C5 3.076(15) . 4_554 no
    H3 C6 3.010(15) . 4_554 no
    H5 N2 2.449(14) . . no
    H5 C10 2.926(15) . 3_656 no
    H5 C13 2.942(14) . 3_656 no
    H5 C2 3.074(15) . 4_555 no
    H5 C3 2.991(15) . 4_555 no
    H6 O1 2.632(15) . 3_766 no
    H8 N1 2.584(16) . . no
    H8 C14 2.932(16) . 2_655 no
    H9 C4 3.049(15) . 2_645 no
    H11 C2 2.983(15) . 3_756 no
    H11 C3 3.060(15) . 3_756 no
    H13' C3 3.040(16) . 2_645 no
    H14 C6 2.79(2) . 3_756 no
    H14' C9 3.069(17) . . no
    H14" C6 3.040(17) . 1_545 no
loop_
    _geom_angle_atom_site_label_1
    _geom_angle_atom_site_label_2
    _geom_angle_atom_site_label_3
    _geom_angle_site_symmetry_1
    _geom_angle_site_symmetry_2
    _geom_angle_site_symmetry_3
    _geom_angle
    _geom_angle_publ_flag
    C1 O1 H1 . . . 112.6(12) no
    N2 N1 C4 . . . 114.68(10) no
    N1 N2 C7 . . . 113.41(11) no
    O1 C1 C6 . . . 116.44(12) no
    C2 C1 C6 . . . 119.79(12) no
    O1 C1 C2 . . . 123.77(12) no
    C1 C2 C3 . . . 119.53(13) no
    C2 C3 C4 . . . 120.72(13) no
    N1 C4 C3 . . . 117.06(11) no
    C3 C4 C5 . . . 119.51(12) no
    N1 C4 C5 . . . 123.43(12) no
    C4 C5 C6 . . . 119.98(13) no
    C1 C6 C5 . . . 120.41(13) no
    N2 C7 C8 . . . 123.21(12) no
    C8 C7 C12 . . . 119.88(13) no
    N2 C7 C12 . . . 116.87(12) no
    C7 C8 C9 . . . 119.70(13) no
    C8 C9 C10 . . . 121.07(13) no
    C9 C10 C13 . . . 120.62(13) no
    C11 C10 C13 . . . 121.04(13) no
    C9 C10 C11 . . . 118.30(13) no
    C10 C11 C12 . . . 121.32(13) no
    C7 C12 C11 . . . 119.57(13) no
    C10 C13 C14 . . . 111.73(12) no
    C1 C2 H2 . . . 119.8(9) no
    C3 C2 H2 . . . 120.7(9) no
    C2 C3 H3 . . . 120.3(9) no
    C4 C3 H3 . . . 118.9(9) no
    C4 C5 H5 . . . 118.9(8) no
    C6 C5 H5 . . . 121.2(8) no
    C1 C6 H6 . . . 118.3(9) no
    C5 C6 H6 . . . 121.3(9) no
    C7 C8 H8 . . . 119.5(10) no
    C9 C8 H8 . . . 120.7(9) no
    C8 C9 H9 . . . 119.6(9) no
    C10 C9 H9 . . . 119.4(9) no
    C10 C11 H11 . . . 119.2(9) no
    C12 C11 H11 . . . 119.4(9) no
    C7 C12 H12 . . . 118.6(9) no
    C11 C12 H12 . . . 121.9(9) no
    C10 C13 H13 . . . 109.6(10) no
    C10 C13 H13' . . . 110.4(9) no
    C14 C13 H13 . . . 108.5(9) no
    C14 C13 H13' . . . 108.2(10) no
    H13 C13 H13' . . . 108.3(13) no
    C13 C14 H14 . . . 111.0(11) no
    C13 C14 H14' . . . 111.8(10) no
    C13 C14 H14" . . . 112.1(9) no
    H14 C14 H14' . . . 106.5(14) no
    H14 C14 H14" . . . 108.1(14) no
    H14' C14 H14" . . . 107.1(14) no
loop_
    _geom_torsion_atom_site_label_1
    _geom_torsion_atom_site_label_2
    _geom_torsion_atom_site_label_3
    _geom_torsion_atom_site_label_4
    _geom_torsion_site_symmetry_1
    _geom_torsion_site_symmetry_2
    _geom_torsion_site_symmetry_3
    _geom_torsion_site_symmetry_4
    _geom_torsion
    _geom_torsion_publ_flag
    C4 N1 N2 C7 . . . . 176.04(11) no
    N2 N1 C4 C3 . . . . 172.74(12) no
    N2 N1 C4 C5 . . . . -8.05(18) no
    N1 N2 C7 C8 . . . . -33.70(18) no
    N1 N2 C7 C12 . . . . 148.57(12) no
    O1 C1 C2 C3 . . . . 177.87(13) no
    C6 C1 C2 C3 . . . . -2.4(2) no
    O1 C1 C6 C5 . . . . -178.04(12) no
    C2 C1 C6 C5 . . . . 2.2(2) no
    C1 C2 C3 C4 . . . . 0.7(2) no
    C2 C3 C4 N1 . . . . -179.53(12) no
    C2 C3 C4 C5 . . . . 1.2(2) no
    N1 C4 C5 C6 . . . . 179.38(12) no
    C3 C4 C5 C6 . . . . -1.4(2) no
    C4 C5 C6 C1 . . . . -0.3(2) no
    N2 C7 C8 C9 . . . . 179.83(13) no
    C12 C7 C8 C9 . . . . -2.5(2) no
    N2 C7 C12 C11 . . . . -177.78(13) no
    C8 C7 C12 C11 . . . . 4.4(2) no
    C7 C8 C9 C10 . . . . -1.2(2) no
    C8 C9 C10 C11 . . . . 2.9(2) no
    C8 C9 C10 C13 . . . . -174.80(13) no
    C9 C10 C11 C12 . . . . -1.0(2) no
    C13 C10 C11 C12 . . . . 176.74(13) no
    C9 C10 C13 C14 . . . . 80.03(17) no
    C11 C10 C13 C14 . . . . -97.60(17) no
    C10 C11 C12 C7 . . . . -2.7(2) no
loop_
    _geom_hbond_atom_site_label_D
    _geom_hbond_atom_site_label_H
    _geom_hbond_atom_site_label_A
    _geom_hbond_site_symmetry_A
    _geom_hbond_distance_DH
    _geom_hbond_distance_HA
    _geom_hbond_distance_DA
    _geom_hbond_angle_DHA
    _geom_hbond_publ_flag
    O1 H1 N1 2_755 0.91(2) 1.98(2) 2.8316(15) 154.7(17) yes
    C3 H3 O1 2_745 0.987(15) 2.585(15) 3.3541(17) 134.7(11) yes
