# Supplementary material for: 4-(4-Ethyl­phenyl­diazen­yl)phenol
Source: Acta Crystallogr Sect E Struct Rep Online. 2008 May 10;64(Pt 6):o1048. doi: 10.1107/S160053680801338X (PMC2961569; doi:10.1107/S160053680801338X)
Supplement: Supplementary file 2 [file e-64-o1048-Isup2.hkl]

# 
# h,k,l, Fc-squared, Fo-squared, sigma(Fo-squared) and status flag 
# 
data_I
_shelx_title 'q1329       2007-10-23  16:03:49' 
_shelx_refln_list_code          4 
_shelx_F_calc_maximum      176.99 
_exptl_crystal_F_000       480.00 
_reflns_d_resolution_high  0.8102 
 
loop_ 
 _symmetry_equiv_pos_as_xyz 
 'x, y, z' 
 '-x, y+1/2, -z+1/2' 
 '-x, -y, -z' 
 'x, -y-1/2, z-1/2' 
 
_cell_length_a     7.5261 
_cell_length_b    13.4298 
_cell_length_c    11.6412 
_cell_angle_alpha  90.000 
_cell_angle_beta   97.400 
_cell_angle_gamma  90.000 
 
_shelx_F_squared_multiplier     1.000 
 
loop_ 
 _refln_index_h 
 _refln_index_k 
 _refln_index_l 
 _refln_F_squared_calc 
 _refln_F_squared_meas 
 _refln_F_squared_sigma 
 _refln_observed_status 
   2   0   0     1395.14     1377.29     14.81 o 
   3   0   0      482.02      482.53      6.69 o 
   4   0   0      256.37      244.58      4.70 o 
   5   0   0        6.24        8.87      1.52 o 
   6   0   0      114.51       91.48      3.47 o 
   7   0   0       65.83       73.38      3.39 o 
   1   1   0       22.89       14.77      1.54 o 
   2   1   0    17503.45    15656.13    163.31 o 
   3   1   0        0.79        0.40      0.46 o 
   4   1   0       11.30       13.62      0.97 o 
   5   1   0       95.27      103.08      2.67 o 
   6   1   0      153.77      143.77      3.21 o 
   7   1   0       58.39       55.88      2.84 o 
   8   1   0       70.68       77.59      6.84 o 
   0   2   0      631.68      622.03     11.70 o 
   1   2   0        4.20        3.57      0.87 o 
   2   2   0     2710.48     2773.51     22.29 o 
   3   2   0     1230.41     1303.38     10.72 o 
   4   2   0      383.52      403.10      4.75 o 
   5   2   0       38.68       35.81      1.72 o 
   6   2   0       80.79       74.39      2.73 o 
   7   2   0       77.86       69.99      3.20 o 
   8   2   0        0.25        0.98      2.38 o 
   1   3   0      858.19      840.54      9.90 o 
   2   3   0      127.99      120.00      2.08 o 
   3   3   0      355.52      352.31      3.93 o 
   4   3   0      787.55      834.10      7.93 o 
   5   3   0      173.06      183.26      3.75 o 
   6   3   0       66.85       61.20      2.60 o 
   7   3   0        5.22        3.15      1.51 o 
   8   3   0      147.39      142.86      6.60 o 
   0   4   0      163.56      163.82      3.04 o 
   1   4   0      297.01      284.14      4.01 o 
   2   4   0        3.03        3.30      0.80 o 
   3   4   0        2.92        0.33      0.91 o 
   4   4   0      133.91      133.92      2.46 o 
   5   4   0        0.18        0.55      0.96 o 
   6   4   0       44.36       33.28      2.43 o 
   7   4   0       31.70       27.89      2.82 o 
   8   4   0      140.92      154.96      6.39 o 
   1   5   0       16.82       18.18      0.92 o 
   2   5   0      453.61      492.79      6.54 o 
   3   5   0      757.39      813.45      8.46 o 
   4   5   0      595.85      631.94      8.72 o 
   5   5   0        4.81        3.81      1.25 o 
   6   5   0        1.53        1.25      1.39 o 
   7   5   0       38.94       35.37      3.20 o 
   8   5   0       83.82       86.54      9.73 o 
   0   6   0      459.25      475.59      6.20 o 
   1   6   0      299.58      318.99      4.04 o 
   2   6   0     3571.96     3908.82     35.36 o 
   3   6   0       20.45       20.14      1.67 o 
   4   6   0      113.90      109.89      3.35 o 
   5   6   0      507.09      532.58      8.47 o 
   6   6   0      125.68      126.37      4.51 o 
   7   6   0       17.22       18.74      2.80 o 
   8   6   0       56.48       50.16      4.64 o 
   1   7   0       55.97       57.02      1.66 o 
   2   7   0      215.08      218.78      5.04 o 
   3   7   0       64.49       59.21      4.90 o 
   4   7   0       42.78       42.69      2.55 o 
   5   7   0        8.19        4.96      1.69 o 
   6   7   0       22.88       19.94      2.43 o 
   7   7   0      702.38      787.48     12.76 o 
   8   7   0       15.64       18.54      3.07 o 
   0   8   0      367.86      378.44      7.18 o 
   1   8   0      356.58      365.64      4.71 o 
   2   8   0      446.53      460.73      7.33 o 
   3   8   0        0.99       -0.37      1.16 o 
   4   8   0       23.01       18.60      1.98 o 
   5   8   0        9.08        6.98      1.87 o 
   6   8   0       23.25       25.72      2.89 o 
   7   8   0        7.06        4.89      2.46 o 
   8   8   0       40.36       39.11      4.11 o 
   1   9   0       15.44       12.68      1.65 o 
   2   9   0      383.08      397.16      6.97 o 
   3   9   0        6.89        4.76      1.50 o 
   4   9   0       57.20       52.11      3.94 o 
   5   9   0      125.99      129.97     13.20 o 
   6   9   0        7.91        7.36      2.28 o 
   7   9   0       43.00       48.63      5.01 o 
   0  10   0       88.27       88.88      5.05 o 
   1  10   0      103.41       95.19      3.21 o 
   2  10   0        0.14       -0.69      2.43 o 
   3  10   0      368.16      361.94      7.16 o 
   4  10   0        4.69        1.73      1.48 o 
   5  10   0       90.91       79.76      4.69 o 
   6  10   0      129.01      121.40      5.31 o 
   7  10   0        1.54        1.36      2.24 o 
   1  11   0      205.64      191.35      5.87 o 
   2  11   0      100.80       80.31      4.05 o 
   3  11   0      125.21      119.92      4.49 o 
   4  11   0      117.04       93.47      4.47 o 
   5  11   0       11.05       13.94      2.52 o 
   6  11   0       10.94       10.45      2.52 o 
   0  12   0      427.10      414.09     15.48 o 
   1  12   0      119.85       98.82      4.95 o 
   2  12   0        0.53        2.29      2.11 o 
   3  12   0      173.83      169.67      7.96 o 
   4  12   0        9.65        6.82      2.18 o 
   5  12   0       86.14       77.98      4.51 o 
   6  12   0        5.34        7.51      2.47 o 
   1  13   0      157.02      152.79      7.01 o 
   2  13   0       85.41       63.66      5.06 o 
   3  13   0       70.40       73.31     10.02 o 
   4  13   0      182.53      217.62      6.21 o 
   5  13   0      349.09      373.74      8.42 o 
   0  14   0      154.18      112.35      9.36 o 
   1  14   0        1.69        4.45      3.12 o 
   2  14   0        2.22       -0.02      2.51 o 
   3  14   0       41.60       38.47      4.44 o 
   4  14   0       18.74       13.66      3.32 o 
   1  15   0       16.17       20.92      3.64 o 
   2  15   0        0.01        3.16      2.92 o 
   3  15   0        1.11       -2.83      2.83 o 
   0  16   0       12.22        8.11      4.19 o 
   1  16   0       24.18       23.39      4.98 o 
   2  16   0        0.21        3.75      2.91 o 
  -8   1   1        2.96        2.03      2.19 o 
  -7   1   1      143.79      149.78      3.84 o 
  -6   1   1        0.52        0.38      0.86 o 
  -5   1   1      249.88      218.08      3.17 o 
  -4   1   1        6.64        5.71      0.78 o 
  -3   1   1      173.33      155.66      2.07 o 
  -2   1   1     2917.37     3041.58     22.56 o 
  -1   1   1       45.44       36.26      1.42 o 
   1   1   1     3624.60     3539.46     44.15 o 
   2   1   1     7782.81     7465.63     61.82 o 
   3   1   1      315.67      277.17      4.56 o 
   4   1   1      498.67      514.86      6.70 o 
   5   1   1      114.48      119.04      3.58 o 
   6   1   1      175.89      155.45      7.02 o 
   7   1   1       40.23       37.56      3.48 o 
  -8   2   1        2.83        2.41      1.97 o 
  -7   2   1      239.94      240.66      6.28 o 
  -6   2   1       58.60       62.29      2.44 o 
  -5   2   1       38.87       38.21      1.55 o 
  -4   2   1       92.08       93.36      1.90 o 
  -3   2   1       36.03       35.86      1.02 o 
  -2   2   1     6771.73     6592.09     55.30 o 
  -1   2   1        4.73        2.68      0.55 o 
   0   2   1       72.21       68.13      1.20 o 
   1   2   1      558.59      543.02      7.92 o 
   2   2   1     2536.51     2517.72     22.02 o 
   3   2   1     1789.70     1903.61     17.64 o 
   4   2   1     1263.91     1339.10     13.68 o 
   5   2   1      149.99      138.26      3.42 o 
   6   2   1      144.23      138.38      6.60 o 
   7   2   1       87.47       84.92      4.83 o 
   8   2   1      128.97      129.08      9.87 o 
  -9   3   1        6.80        6.28      6.09 o 
  -8   3   1       25.25       29.25      3.36 o 
  -7   3   1        1.28        0.46      1.51 o 
  -6   3   1       21.40       19.40      1.68 o 
  -5   3   1        9.35        7.39      1.12 o 
  -4   3   1      961.47     1026.16      9.00 o 
  -3   3   1      195.20      192.65      2.66 o 
  -2   3   1       12.04       11.01      0.75 o 
  -1   3   1       27.52       24.63      1.27 o 
   0   3   1       79.60       66.80      1.35 o 
   1   3   1       89.30       84.45      1.71 o 
   2   3   1        1.21        1.78      0.50 o 
   3   3   1       73.57       61.40      1.86 o 
   4   3   1       96.20       92.09      2.98 o 
   5   3   1      204.20      205.53      4.22 o 
   6   3   1      156.18      156.82      5.18 o 
   7   3   1       34.49       30.16      4.57 o 
   8   3   1        2.41        0.56      3.89 o 
  -9   4   1       40.78       40.91      5.72 o 
  -8   4   1      245.84      256.23      6.36 o 
  -7   4   1       13.58       12.13      2.05 o 
  -6   4   1       40.57       40.28      2.46 o 
  -5   4   1       60.11       61.66      2.44 o 
  -4   4   1      552.61      606.10      6.85 o 
  -3   4   1      128.41      128.82      2.49 o 
  -2   4   1      158.68      137.20      2.35 o 
  -1   4   1     1182.32     1162.68     10.54 o 
   0   4   1       37.14       40.50      1.50 o 
   1   4   1      238.80      246.85      3.51 o 
   2   4   1      157.94      141.93      2.58 o 
   3   4   1       58.31       50.92      2.59 o 
   4   4   1      349.08      381.16      5.61 o 
   5   4   1      142.03      139.37      6.72 o 
   6   4   1      425.01      447.24      9.25 o 
   7   4   1        1.22        2.60      4.12 o 
   8   4   1      132.79      144.88     10.52 o 
  -8   5   1        0.93        0.98      2.07 o 
  -7   5   1       61.01       62.96      3.39 o 
  -6   5   1       69.89       64.50      3.03 o 
  -5   5   1       23.95       25.29      1.94 o 
  -4   5   1      136.21      124.67      2.77 o 
  -3   5   1     1467.24     1597.02     13.71 o 
  -2   5   1      789.74      878.63      8.15 o 
  -1   5   1       18.34       16.42      0.78 o 
   0   5   1      167.95      160.18      2.34 o 
   1   5   1      635.15      668.40      6.95 o 
   2   5   1       14.82       16.81      1.56 o 
   3   5   1      146.64      160.16      3.06 o 
   4   5   1     1594.90     1744.08     20.56 o 
   5   5   1      366.07      367.68      7.35 o 
   6   5   1      275.70      274.97      6.72 o 
   7   5   1       64.71       63.08     10.31 o 
   8   5   1        2.73        2.20      3.22 o 
  -8   6   1        1.72        2.94      2.30 o 
  -7   6   1      118.97      119.17      4.41 o 
  -6   6   1      138.31      130.92      4.15 o 
  -5   6   1      192.54      207.00      4.68 o 
  -4   6   1       81.89       74.60      2.76 o 
  -3   6   1        0.04        0.14      0.74 o 
  -2   6   1     1363.31     1496.93     12.77 o 
  -1   6   1      667.37      766.24      7.15 o 
   0   6   1        1.97        1.21      0.54 o 
   1   6   1      370.98      410.32      5.18 o 
   2   6   1      699.26      815.73      9.09 o 
   3   6   1        4.71        3.69      1.25 o 
   4   6   1       10.20       10.83      2.50 o 
   5   6   1       65.88       61.76      4.36 o 
   6   6   1        5.05        2.24      1.62 o 
   7   6   1      254.98      275.65      8.86 o 
   8   6   1       43.81       49.57      6.37 o 
  -8   7   1        0.42        0.13      2.12 o 
  -7   7   1       21.02       18.04      2.54 o 
  -6   7   1       48.35       43.27      2.95 o 
  -5   7   1       17.82       16.21      1.85 o 
  -4   7   1        0.31        0.60      0.97 o 
  -3   7   1       13.13       17.05      1.52 o 
  -2   7   1       85.26       87.94      3.01 o 
  -1   7   1      103.33      117.59      2.22 o 
   0   7   1     3765.26     4208.72     34.01 o 
   1   7   1      369.35      428.08      5.61 o 
   2   7   1       63.96       60.32      1.99 o 
   3   7   1      175.02      177.50      4.73 o 
   4   7   1      390.57      357.62      7.30 o 
   5   7   1       51.75       51.40      8.11 o 
   6   7   1      117.59      110.73      7.91 o 
   7   7   1       12.64       21.21      3.51 o 
   8   7   1        0.02       -6.47      6.47 o 
  -8   8   1        0.00       -0.84      2.39 o 
  -7   8   1      133.91      138.80      5.62 o 
  -6   8   1        0.13       -0.29      1.58 o 
  -5   8   1       45.68       42.38      2.68 o 
  -4   8   1       12.44       11.17      1.51 o 
  -3   8   1      206.65      206.34      4.39 o 
  -2   8   1       67.61       67.51      2.48 o 
  -1   8   1      481.61      523.47      5.39 o 
   0   8   1     1118.58     1219.88     12.09 o 
   1   8   1      760.31      833.42      9.20 o 
   2   8   1       20.84       19.10      1.93 o 
   3   8   1        5.49        4.29      1.42 o 
   4   8   1       71.19       66.34      3.93 o 
   5   8   1      372.09      370.06      8.12 o 
   6   8   1       29.94       26.16      3.01 o 
   7   8   1       48.26       48.44      4.52 o 
  -7   9   1        0.03        3.25      2.16 o 
  -6   9   1        3.80        3.34      2.13 o 
  -5   9   1        0.45       -0.48      1.37 o 
  -4   9   1        1.45        2.53      1.74 o 
  -3   9   1        0.91        1.17      1.14 o 
  -2   9   1      347.06      364.27      6.68 o 
  -1   9   1      257.41      273.16      6.51 o 
   0   9   1      168.61      170.99      3.46 o 
   1   9   1       42.11       35.80      2.02 o 
   2   9   1        1.19       -0.11      1.05 o 
   3   9   1      279.81      279.37      6.56 o 
   4   9   1       76.29       74.31      3.83 o 
   5   9   1       51.87       45.04      3.47 o 
   6   9   1      121.41      113.84      6.43 o 
   7   9   1        0.10       -0.51      2.03 o 
  -7  10   1        0.35       -0.56      2.40 o 
  -6  10   1       71.60       58.79      4.08 o 
  -5  10   1        7.34        6.01      2.03 o 
  -4  10   1       19.16       14.99      2.22 o 
  -3  10   1        5.98        4.40      1.51 o 
  -2  10   1      230.10      230.11      7.87 o 
  -1  10   1        0.00        1.14      1.42 o 
   0  10   1      140.16      132.45      3.48 o 
   1  10   1      484.99      509.49      7.43 o 
   2  10   1       37.20       34.54      2.57 o 
   3  10   1       23.84       18.86      2.06 o 
   4  10   1       30.30       27.70      2.80 o 
   5  10   1       14.35       13.00      2.32 o 
   6  10   1       15.37       10.42      2.69 o 
   7  10   1        0.61       -1.86      1.86 o 
  -6  11   1        0.49        1.26      2.60 o 
  -5  11   1       42.44       42.29      4.28 o 
  -4  11   1      413.35      386.21     14.10 o 
  -3  11   1       32.63       27.49      4.59 o 
  -2  11   1      155.65      180.06     11.02 o 
  -1  11   1       81.70       74.67      5.86 o 
   0  11   1      125.07      117.53      5.29 o 
   1  11   1        6.55        7.09      1.63 o 
   2  11   1       59.89       54.17      4.83 o 
   3  11   1      261.19      288.30      7.37 o 
   4  11   1      173.82      184.84      6.89 o 
   5  11   1        1.26        0.76      2.03 o 
   6  11   1       33.13       27.68      5.78 o 
  -6  12   1        5.92        6.15      2.78 o 
  -5  12   1        0.90       -2.01      2.44 o 
  -4  12   1      330.87      345.63     11.32 o 
  -3  12   1      916.29      890.01     15.66 o 
  -2  12   1     1073.80     1040.81     16.72 o 
  -1  12   1       84.62       88.88      5.07 o 
   0  12   1      127.35      106.15      5.80 o 
   1  12   1      166.43      145.44      4.57 o 
   2  12   1       43.05       53.66      3.09 o 
   3  12   1       21.41       30.24      2.81 o 
   4  12   1      516.19      532.80     11.57 o 
   5  12   1      145.84      123.67      5.03 o 
   6  12   1        0.93        3.82      3.47 o 
  -5  13   1      625.05      663.14     14.36 o 
  -4  13   1       31.83       24.49      3.69 o 
  -3  13   1        6.23        8.52      2.79 o 
  -2  13   1        0.49        1.76      2.11 o 
  -1  13   1        1.25        2.50      2.98 o 
   0  13   1      157.14      135.26      6.64 o 
   1  13   1        5.45        5.29      2.76 o 
   2  13   1       26.73       18.53      2.54 o 
   3  13   1        3.89        6.51      2.12 o 
   4  13   1       39.39       42.55      3.48 o 
   5  13   1      102.51      128.42      5.38 o 
  -4  14   1        0.65        1.69      2.77 o 
  -3  14   1        2.32       -0.75      2.56 o 
  -2  14   1        5.17        1.19      3.78 o 
  -1  14   1        6.84        1.13      2.52 o 
   0  14   1        0.59       -0.79      1.95 o 
   1  14   1       14.73       17.80      3.62 o 
   2  14   1       38.95       35.68      5.93 o 
   3  14   1       11.90       14.76      2.83 o 
   4  14   1      193.34      222.52      8.52 o 
  -3  15   1       36.95       23.68      3.73 o 
  -2  15   1        0.23       -2.47      2.47 o 
  -1  15   1       14.96       16.61      5.34 o 
   0  15   1        1.75       -0.63      1.99 o 
   1  15   1       11.56       10.45      3.17 o 
   2  15   1        1.27        3.47      3.03 o 
   3  15   1        0.61       -1.23      2.74 o 
  -2  16   1        0.71       -2.34      2.34 o 
  -1  16   1       37.39       26.22      3.77 o 
   0  16   1       19.81       20.11      5.11 o 
   1  16   1        8.80       13.62      3.40 o 
   2  16   1        3.75       -2.11      3.92 o 
  -9   0   2       16.43       13.66      4.60 o 
  -8   0   2       27.59       32.83      7.39 o 
  -7   0   2       13.97       19.03      2.86 o 
  -6   0   2      253.32      277.34      6.68 o 
  -5   0   2     1306.52     1384.18     17.85 o 
  -4   0   2     2305.73     2480.51     27.79 o 
  -3   0   2       34.86       37.58      2.55 o 
  -2   0   2     7349.52     7403.55     94.69 o 
  -1   0   2      191.94      191.76      4.15 o 
   0   0   2      624.67      614.97      9.54 o 
   1   0   2    31326.75    23055.33    287.89 o 
   2   0   2     6235.58     6155.05     61.42 o 
   3   0   2     1610.31     1667.11     21.57 o 
   4   0   2      815.81      894.13     27.12 o 
   5   0   2      370.23      427.88      8.56 o 
   6   0   2       31.56       30.50      4.61 o 
   7   0   2        3.14        2.83      3.15 o 
   8   0   2        4.15        5.24      6.63 o 
  -9   1   2        7.95        6.19      3.61 o 
  -8   1   2       42.32       37.44      3.23 o 
  -7   1   2      196.87      199.20      4.91 o 
  -6   1   2       69.45       72.36      2.73 o 
  -5   1   2       33.26       30.60      1.68 o 
  -4   1   2       15.13       11.91      1.10 o 
  -3   1   2        1.39        2.27      0.59 o 
  -2   1   2     4541.88     4584.42     38.22 o 
  -1   1   2    12369.42    10660.60    149.52 o 
   0   1   2      354.38      346.33      3.75 o 
   1   1   2     3748.03     3654.31     33.80 o 
   2   1   2      381.39      381.69      3.91 o 
   3   1   2      370.28      381.82      4.59 o 
   4   1   2      574.61      583.16      7.21 o 
   5   1   2       92.67       98.05      2.94 o 
   6   1   2       39.39       44.66      2.74 o 
   7   1   2       35.70       43.54      5.70 o 
   8   1   2       19.96       25.98      8.20 o 
  -9   2   2       63.15       64.57      6.38 o 
  -8   2   2        9.12       10.06      2.50 o 
  -7   2   2       22.65       21.83      2.23 o 
  -6   2   2       46.70       44.96      2.44 o 
  -5   2   2      402.03      403.41      5.15 o 
  -4   2   2      917.41      976.69      9.46 o 
  -3   2   2      456.51      463.07      5.16 o 
  -2   2   2     2892.59     2919.03     21.83 o 
  -1   2   2     1202.64     1209.58      9.65 o 
   0   2   2        1.93        1.27      0.32 o 
   1   2   2       90.05       99.61      1.52 o 
   2   2   2      868.52      892.64      9.41 o 
   3   2   2     2240.76     2368.32     19.62 o 
   4   2   2      108.12       93.70      3.17 o 
   5   2   2        0.14        0.01      0.96 o 
   6   2   2      187.60      185.49      5.98 o 
   7   2   2        5.18        9.99      4.26 o 
   8   2   2       86.11       87.25      6.88 o 
  -9   3   2       25.13       25.67      5.79 o 
  -8   3   2        1.65        4.02      2.24 o 
  -7   3   2       55.71       55.49      3.61 o 
  -6   3   2      481.96      489.19      7.46 o 
  -5   3   2        4.06        3.27      1.02 o 
  -4   3   2     1221.93     1284.22     10.78 o 
  -3   3   2     2194.59     2357.62     18.60 o 
  -2   3   2      196.73      205.90      2.78 o 
  -1   3   2     1540.73     1515.65     11.96 o 
   0   3   2      144.94      123.31      1.97 o 
   1   3   2     1157.49     1096.96     24.54 o 
   2   3   2        4.25        3.66      0.54 o 
   3   3   2      285.41      304.66      4.05 o 
   4   3   2     1380.89     1403.48     13.09 o 
   5   3   2      653.27      653.38      8.85 o 
   6   3   2        4.33        4.40      1.64 o 
   7   3   2      113.10      106.67      8.48 o 
   8   3   2       58.70       53.65      7.67 o 
  -9   4   2        9.72       11.62      2.98 o 
  -8   4   2       59.75       58.59      4.17 o 
  -7   4   2       46.17       43.83      3.41 o 
  -6   4   2       40.66       33.50      2.30 o 
  -5   4   2      111.29      107.50      2.89 o 
  -4   4   2      432.97      453.72      5.75 o 
  -3   4   2      424.87      416.36      5.59 o 
  -2   4   2      856.21      888.77      9.04 o 
  -1   4   2      661.12      656.63      6.12 o 
   0   4   2       37.25       38.38      1.27 o 
   1   4   2        1.03        0.92      0.36 o 
   2   4   2        3.79        1.05      1.17 o 
   3   4   2      215.06      212.57      3.27 o 
   4   4   2       32.12       35.99      1.80 o 
   5   4   2      736.46      812.47     11.83 o 
   6   4   2      519.22      577.91     12.11 o 
   7   4   2      321.64      337.62     14.88 o 
   8   4   2       55.47       61.01      8.17 o 
  -8   5   2        5.95        4.15      2.49 o 
  -7   5   2       37.75       38.66      3.29 o 
  -6   5   2        0.95        1.23      1.40 o 
  -5   5   2       33.51       34.48      2.82 o 
  -4   5   2     1183.73     1204.95     11.52 o 
  -3   5   2      175.61      192.77      4.36 o 
  -2   5   2      127.43      137.73      2.79 o 
  -1   5   2       15.62       19.71      0.95 o 
   0   5   2      136.96      127.33      2.15 o 
   1   5   2      108.09       91.80      2.10 o 
   2   5   2       27.22       26.84      1.68 o 
   3   5   2      960.71     1043.51      9.94 o 
   4   5   2      106.36      103.26      3.53 o 
   5   5   2        3.74        4.19      1.53 o 
   6   5   2       86.81       82.80      5.27 o 
   7   5   2       38.65       37.77      6.35 o 
   8   5   2       19.44       19.07      4.89 o 
  -8   6   2      152.64      153.95      5.91 o 
  -7   6   2      396.88      429.28      9.03 o 
  -6   6   2      507.98      524.58      9.51 o 
  -5   6   2        0.34        0.39      1.02 o 
  -4   6   2       24.75       24.40      2.12 o 
  -3   6   2       50.12       50.70      2.03 o 
  -2   6   2      119.57      138.62      4.97 o 
  -1   6   2     2222.59     2411.73     18.84 o 
   0   6   2      653.54      680.16      8.57 o 
   1   6   2      177.36      174.06      3.19 o 
   2   6   2        5.92        5.57      0.69 o 
   3   6   2        1.71        2.93      1.14 o 
   4   6   2      264.33      284.71      6.16 o 
   5   6   2      133.62      130.27      7.65 o 
   6   6   2      534.95      584.99     17.82 o 
   7   6   2      130.58      136.19      9.85 o 
   8   6   2        3.69        4.23      3.75 o 
  -8   7   2        1.34        2.23      2.53 o 
  -7   7   2        6.84        4.30      3.06 o 
  -6   7   2      375.03      389.67      8.26 o 
  -5   7   2      482.69      491.19      8.79 o 
  -4   7   2      270.91      281.82      6.00 o 
  -3   7   2       68.15       60.14      2.84 o 
  -2   7   2       12.35       11.28      1.19 o 
  -1   7   2        2.44        3.37      0.78 o 
   0   7   2       27.89       25.28      1.26 o 
   1   7   2        0.11        1.26      0.91 o 
   2   7   2        0.03       -0.17      0.63 o 
   3   7   2      141.06      131.87      3.78 o 
   4   7   2      406.09      405.94      7.81 o 
   5   7   2      497.06      521.89     10.49 o 
   6   7   2       37.22       31.49      3.66 o 
   7   7   2       58.74       52.78      5.95 o 
   8   7   2       23.90       20.26      4.70 o 
  -8   8   2       10.20       11.74      2.10 o 
  -7   8   2      171.28      185.30      6.21 o 
  -6   8   2        4.58        2.96      1.98 o 
  -5   8   2        0.06        3.04      1.53 o 
  -4   8   2       11.92        9.60      1.78 o 
  -3   8   2      230.58      219.29      8.45 o 
  -2   8   2      261.43      278.15      9.09 o 
  -1   8   2      135.73      127.74      2.58 o 
   0   8   2       24.18       25.97      1.40 o 
   1   8   2      108.26      100.79      2.86 o 
   2   8   2      256.85      245.58      5.15 o 
   3   8   2      356.40      365.79      6.75 o 
   4   8   2      119.86      113.73      3.99 o 
   5   8   2      121.76      118.05      4.36 o 
   6   8   2        1.87        0.38      2.26 o 
   7   8   2       70.66       72.12      6.84 o 
  -7   9   2       43.60       43.48      3.71 o 
  -6   9   2       45.32       36.21      3.31 o 
  -5   9   2      127.08      122.14      5.48 o 
  -4   9   2      264.52      265.71      7.49 o 
  -3   9   2      150.94      142.92      8.37 o 
  -2   9   2       37.13       37.36      2.50 o 
  -1   9   2       46.89       41.29      3.06 o 
   0   9   2       21.70       22.85      1.71 o 
   1   9   2      492.82      532.34      7.20 o 
   2   9   2     1428.22     1562.22     17.65 o 
   3   9   2      109.06      108.81      4.75 o 
   4   9   2       30.67       27.51      2.59 o 
   5   9   2       35.43       36.88      4.12 o 
   6   9   2        3.53        2.13      2.12 o 
   7   9   2        2.14        2.36      4.09 o 
  -7  10   2        3.66        4.23      3.74 o 
  -6  10   2       65.70       64.68      4.27 o 
  -5  10   2      184.07      173.54      5.70 o 
  -4  10   2      145.08      148.54      5.45 o 
  -3  10   2      141.81      141.17      4.47 o 
  -2  10   2      150.23      150.55      4.98 o 
  -1  10   2      183.92      164.37      5.25 o 
   0  10   2      770.21      784.46      9.44 o 
   1  10   2        8.73        8.16      1.59 o 
   2  10   2      119.71      118.35      3.98 o 
   3  10   2       87.96       87.81      3.77 o 
   4  10   2       15.01       17.73      2.33 o 
   5  10   2       22.70       22.21      3.32 o 
   6  10   2       53.76       52.00      4.58 o 
   7  10   2       19.00        9.73      4.39 o 
  -6  11   2       11.77       13.48      3.27 o 
  -5  11   2        0.08        1.32      2.03 o 
  -4  11   2       76.60       62.00      4.42 o 
  -3  11   2       23.84       34.40      2.91 o 
  -2  11   2      702.15      722.06     12.89 o 
  -1  11   2      169.43      181.16      6.61 o 
   0  11   2      169.72      156.32      5.20 o 
   1  11   2      158.72      154.08      4.47 o 
   2  11   2      317.32      340.34      6.95 o 
   3  11   2      154.79      151.18      4.91 o 
   4  11   2        0.82       -0.37      1.80 o 
   5  11   2       60.87       58.46      4.66 o 
   6  11   2       13.74       12.33      2.93 o 
  -6  12   2        1.51        6.08      2.65 o 
  -5  12   2       65.32       79.08      5.55 o 
  -4  12   2      224.81      223.63      7.80 o 
  -3  12   2       14.86        6.48      2.56 o 
  -2  12   2        1.40       -0.71      2.01 o 
  -1  12   2      129.55      128.49      9.47 o 
   0  12   2       10.54        7.62      2.59 o 
   1  12   2       45.89       45.25      3.08 o 
   2  12   2       53.66       50.12      3.77 o 
   3  12   2      184.31      169.14      5.43 o 
   4  12   2      215.50      221.58      6.40 o 
   5  12   2        1.47        4.02      2.28 o 
   6  12   2       32.03       33.28      7.25 o 
  -5  13   2       12.71       15.84      3.49 o 
  -4  13   2        4.65        7.28      2.87 o 
  -3  13   2      186.30      199.57      7.20 o 
  -2  13   2       49.29       49.09      6.17 o 
  -1  13   2      424.68      372.71     10.83 o 
   0  13   2        1.23        3.43      2.54 o 
   1  13   2       62.65       60.90      7.51 o 
   2  13   2        5.02        1.93      1.90 o 
   3  13   2       79.26       75.11      4.05 o 
   4  13   2        3.67        4.57      2.37 o 
   5  13   2        2.12        3.76      2.32 o 
  -4  14   2      115.48      127.82      6.89 o 
  -3  14   2        4.32        2.65      2.82 o 
  -2  14   2       84.06       85.37      6.25 o 
  -1  14   2       13.46        7.93      2.74 o 
   0  14   2        1.75       -1.23      2.36 o 
   1  14   2       42.74       29.94      4.09 o 
   2  14   2       79.80       78.19     12.77 o 
   3  14   2        1.40       -0.03      2.11 o 
   4  14   2       20.39       38.71      3.59 o 
  -3  15   2       52.11       51.80      4.97 o 
  -2  15   2       16.22       11.46      3.29 o 
  -1  15   2       34.67       41.08      6.23 o 
   0  15   2       10.06       11.96      3.22 o 
   1  15   2        9.86        6.08      4.95 o 
   2  15   2        0.80        1.91      2.84 o 
   3  15   2       10.57       11.12      3.65 o 
  -2  16   2       12.91       10.09      2.78 o 
  -1  16   2        2.45       11.70      4.38 o 
   0  16   2        1.42        3.97      3.03 o 
   1  16   2        6.08        7.66      3.45 o 
  -9   1   3        0.67        3.90      3.08 o 
  -8   1   3       33.49       34.56      3.37 o 
  -7   1   3        0.05        0.01      1.45 o 
  -6   1   3        7.28        6.43      1.32 o 
  -5   1   3       15.78       16.00      1.38 o 
  -4   1   3       92.92       99.11      2.50 o 
  -3   1   3      959.47      988.82      8.94 o 
  -2   1   3        0.26        0.55      0.47 o 
  -1   1   3     1192.05     1204.59      9.85 o 
   0   1   3      332.15      325.95      6.78 o 
   1   1   3     1221.72     1226.43     15.00 o 
   2   1   3        7.88        4.73      0.67 o 
   3   1   3     5010.13     5222.54     37.90 o 
   4   1   3      698.51      694.91      7.18 o 
   5   1   3      153.86      164.67      4.52 o 
   6   1   3        0.28        0.05      1.38 o 
   7   1   3        6.63        5.54      2.67 o 
   8   1   3        6.21       11.29      7.00 o 
  -9   2   3        7.84       10.01      3.19 o 
  -8   2   3       89.80       96.41      4.73 o 
  -7   2   3        9.09        9.26      1.93 o 
  -6   2   3      147.71      142.98      3.93 o 
  -5   2   3      145.34      128.36      3.20 o 
  -4   2   3     1340.77     1380.85     12.54 o 
  -3   2   3       67.38       52.05      1.63 o 
  -2   2   3       34.79       39.73      1.29 o 
  -1   2   3      129.70      125.56      2.06 o 
   0   2   3     2371.03     2279.26     19.27 o 
   1   2   3     2875.62     2869.71     23.77 o 
   2   2   3     1058.69     1059.92     10.12 o 
   3   2   3      673.21      731.21      7.00 o 
   4   2   3       94.12       84.05      2.21 o 
   5   2   3      833.94      859.04      9.95 o 
   6   2   3      221.91      203.07      5.46 o 
   7   2   3        3.12        1.19      2.73 o 
   8   2   3       90.07       96.34      7.32 o 
  -9   3   3       16.99       17.13      4.10 o 
  -8   3   3       53.99       52.18      3.91 o 
  -7   3   3       18.34       20.17      2.33 o 
  -6   3   3       25.91       21.64      1.91 o 
  -5   3   3       35.90       28.40      2.01 o 
  -4   3   3      804.58      813.99      8.43 o 
  -3   3   3      519.23      525.93      5.83 o 
  -2   3   3      992.79     1069.56      9.43 o 
  -1   3   3     1935.01     2014.83     16.98 o 
   0   3   3     2538.25     2590.99     19.46 o 
   1   3   3      381.92      390.27      5.86 o 
   2   3   3      465.45      479.62      4.94 o 
   3   3   3      377.76      385.91      4.55 o 
   4   3   3      129.29      133.18      3.23 o 
   5   3   3      100.65       95.17      3.52 o 
   6   3   3       21.25       20.20      3.49 o 
   7   3   3        0.23       -1.66      2.44 o 
   8   3   3       73.23       76.02      6.93 o 
  -8   4   3       60.24       63.76      5.40 o 
  -7   4   3       67.53       57.50      3.81 o 
  -6   4   3      525.10      544.54      8.21 o 
  -5   4   3      296.93      288.78      5.31 o 
  -4   4   3        1.23        0.19      1.11 o 
  -3   4   3      375.78      378.60      4.66 o 
  -2   4   3      285.76      288.30      3.74 o 
  -1   4   3      146.55      141.29      2.54 o 
   0   4   3      300.55      272.92      3.87 o 
   1   4   3       64.62       67.97      1.56 o 
   2   4   3      549.91      546.91      6.02 o 
   3   4   3       42.95       40.54      2.18 o 
   4   4   3       18.10       15.60      1.28 o 
   5   4   3      132.59      115.70      4.32 o 
   6   4   3      397.44      369.53     14.38 o 
   7   4   3      508.70      514.22     15.02 o 
   8   4   3       15.43       15.31      5.38 o 
  -8   5   3      130.12      148.99      5.95 o 
  -7   5   3      236.82      238.18      6.62 o 
  -6   5   3      262.95      260.79      6.44 o 
  -5   5   3      147.54      146.11      3.80 o 
  -4   5   3      127.52      133.76      3.48 o 
  -3   5   3        6.52        7.39      1.22 o 
  -2   5   3      357.27      355.25      4.34 o 
  -1   5   3       23.67       20.50      1.35 o 
   0   5   3       16.76       10.18      0.90 o 
   1   5   3        0.08       -0.47      0.47 o 
   2   5   3      100.82       98.26      2.01 o 
   3   5   3       53.91       56.16      2.03 o 
   4   5   3       61.23       61.34      3.32 o 
   5   5   3      206.30      216.73      5.93 o 
   6   5   3       10.49        8.99      3.09 o 
   7   5   3      101.83       80.03      6.83 o 
   8   5   3      208.41      222.68     10.66 o 
  -8   6   3      313.83      334.88      8.46 o 
  -7   6   3       15.71       15.62      2.64 o 
  -6   6   3        0.19        0.88      1.70 o 
  -5   6   3        8.47        8.43      1.60 o 
  -4   6   3      206.72      218.88      4.36 o 
  -3   6   3      214.03      224.57      4.19 o 
  -2   6   3        2.67        5.91      0.80 o 
  -1   6   3      251.97      291.13      5.52 o 
   0   6   3        5.51        6.91      0.86 o 
   1   6   3       11.89        8.67      0.94 o 
   2   6   3      106.12       95.89      2.57 o 
   3   6   3      255.84      288.86      4.64 o 
   4   6   3       84.24       89.01      3.31 o 
   5   6   3       77.18       74.12      4.25 o 
   6   6   3        5.41       11.38      3.54 o 
   7   6   3       87.43       81.20      7.04 o 
   8   6   3       23.13       22.65      4.78 o 
  -8   7   3       17.05       16.73      2.70 o 
  -7   7   3      124.06      132.95      5.37 o 
  -6   7   3       56.41       48.54      3.51 o 
  -5   7   3       26.03       27.49      2.59 o 
  -4   7   3       66.53       58.98      3.24 o 
  -3   7   3       16.89       19.17      1.59 o 
  -2   7   3       29.50       33.63      2.50 o 
  -1   7   3      259.81      283.60      4.35 o 
   0   7   3      169.28      184.64      3.14 o 
   1   7   3      503.17      549.74      6.90 o 
   2   7   3      227.79      214.76      4.01 o 
   3   7   3        4.06        3.02      1.29 o 
   4   7   3      329.20      319.33      6.29 o 
   5   7   3      543.23      552.14     12.93 o 
   6   7   3       13.87       20.84      4.03 o 
   7   7   3        9.81        9.73      3.69 o 
  -8   8   3       72.23       73.78      5.19 o 
  -7   8   3       25.59       25.87      3.03 o 
  -6   8   3       23.51       25.21      3.00 o 
  -5   8   3      255.27      251.21      9.20 o 
  -4   8   3      402.21      387.22      7.50 o 
  -3   8   3        0.39        0.37      1.03 o 
  -2   8   3      796.49      829.86      9.71 o 
  -1   8   3      122.29      121.38      2.63 o 
   0   8   3        7.34        6.26      1.07 o 
   1   8   3      180.33      179.25      3.80 o 
   2   8   3      539.63      544.42      8.18 o 
   3   8   3      554.18      583.81      8.91 o 
   4   8   3       36.02       37.61      2.69 o 
   5   8   3       27.81       24.55      3.92 o 
   6   8   3      105.83      108.20      8.66 o 
   7   8   3       15.25       13.23      5.30 o 
  -7   9   3       31.57       31.77      3.28 o 
  -6   9   3        0.01        1.65      1.86 o 
  -5   9   3        0.92        0.67      1.77 o 
  -4   9   3       15.85       14.25      2.08 o 
  -3   9   3      263.11      270.86      6.04 o 
  -2   9   3      315.19      320.92      6.28 o 
  -1   9   3      154.75      156.67      3.86 o 
   0   9   3      483.19      489.87     10.92 o 
   1   9   3      351.55      338.92      5.58 o 
   2   9   3      728.02      747.75     10.45 o 
   3   9   3        7.34        5.91      2.57 o 
   4   9   3      344.72      348.37      8.46 o 
   5   9   3       18.92       18.01      2.99 o 
   6   9   3       53.03       47.50      8.74 o 
   7   9   3       24.50       26.78      5.60 o 
  -7  10   3        6.68        4.76      1.84 o 
  -6  10   3        5.26        3.42      2.44 o 
  -5  10   3      256.99      236.83      6.64 o 
  -4  10   3       29.26       29.37      2.78 o 
  -3  10   3       34.96       38.46      3.27 o 
  -2  10   3       64.49       55.09      3.03 o 
  -1  10   3       48.14       41.74      3.24 o 
   0  10   3     1228.20     1223.99     13.11 o 
   1  10   3       19.24       21.34      2.30 o 
   2  10   3       79.32       79.23      3.50 o 
   3  10   3      413.07      457.35      8.27 o 
   4  10   3        0.50       -0.19      1.98 o 
   5  10   3      124.29      133.66      6.04 o 
   6  10   3        0.37       -1.85      4.54 o 
  -6  11   3       29.73       22.55      3.21 o 
  -5  11   3       46.27       51.23      3.97 o 
  -4  11   3        5.15        5.86      2.03 o 
  -3  11   3      821.05      794.13     12.11 o 
  -2  11   3      404.91      398.87     15.86 o 
  -1  11   3       88.40       94.47      4.58 o 
   0  11   3      226.57      229.08      6.47 o 
   1  11   3      130.60      128.74      4.18 o 
   2  11   3      718.01      755.95     11.23 o 
   3  11   3        6.98        6.07      1.85 o 
   4  11   3       32.19       25.95      3.46 o 
   5  11   3      141.03      133.53      6.32 o 
   6  11   3        2.93        3.62      3.72 o 
  -6  12   3       19.14       25.04      3.04 o 
  -5  12   3        8.70        5.98      2.61 o 
  -4  12   3        4.26        5.20      2.24 o 
  -3  12   3       68.60       80.31      5.03 o 
  -2  12   3      233.76      208.83      6.96 o 
  -1  12   3      811.54      838.37     14.36 o 
   0  12   3      367.67      360.20     10.19 o 
   1  12   3        6.63        5.29      2.52 o 
   2  12   3        9.53        6.90      1.98 o 
   3  12   3      130.51      141.33      5.95 o 
   4  12   3      314.68      333.61      9.31 o 
   5  12   3       12.32       10.76      3.10 o 
  -5  13   3       23.54       25.83      4.24 o 
  -4  13   3      163.45      167.69      7.16 o 
  -3  13   3      149.39      148.30      6.80 o 
  -2  13   3       86.53       81.24      6.80 o 
  -1  13   3       50.33       40.19      4.55 o 
   0  13   3       77.63       77.00      5.54 o 
   1  13   3       61.18       53.94      5.61 o 
   2  13   3       45.19       50.92      5.29 o 
   3  13   3       14.70       17.14      2.60 o 
   4  13   3       37.81       37.13      4.14 o 
   5  13   3       22.21       20.74      3.56 o 
  -4  14   3       22.78       22.96      3.51 o 
  -3  14   3        3.28        5.54      2.26 o 
  -2  14   3       15.12       16.14      3.24 o 
  -1  14   3        2.19       -0.99      2.29 o 
   0  14   3       33.30       27.19      6.34 o 
   1  14   3      176.42      174.09      7.82 o 
   2  14   3       49.40       42.31     10.47 o 
   3  14   3       33.74       37.29      3.70 o 
   4  14   3        1.58        1.83      2.68 o 
  -3  15   3       74.93       87.54      5.85 o 
  -2  15   3       20.19       18.72      3.68 o 
  -1  15   3        0.23       -1.42      2.63 o 
   0  15   3        8.84        9.97      4.91 o 
   1  15   3       21.15       16.33      3.66 o 
   2  15   3       46.54       51.81      8.32 o 
   3  15   3        0.31        1.53      5.52 o 
  -1  16   3       21.22       36.65      4.62 o 
   0  16   3       36.16       38.61      5.03 o 
   1  16   3       94.37      147.31      8.31 o 
  -9   0   4        7.78        2.67      6.42 o 
  -8   0   4       10.19        8.42      3.68 o 
  -7   0   4        1.28        1.53      2.17 o 
  -6   0   4       55.40       59.92      3.53 o 
  -5   0   4       99.50      106.67      4.00 o 
  -4   0   4     1023.39     1136.06     15.11 o 
  -3   0   4      945.72     1091.90     14.01 o 
  -2   0   4     1142.44     1117.77     13.77 o 
  -1   0   4      892.53      861.13     10.71 o 
   0   0   4      647.38      630.67      9.86 o 
   1   0   4       15.94       12.56      3.75 o 
   2   0   4      103.29      102.23      5.09 o 
   3   0   4       41.48       46.98      5.74 o 
   4   0   4       51.51       56.14      4.06 o 
   5   0   4      421.86      448.20     11.51 o 
   6   0   4        3.68        0.04      6.04 o 
   7   0   4        7.85        6.84      3.26 o 
  -9   1   4        2.41        2.96      2.86 o 
  -8   1   4       29.20       27.11      3.06 o 
  -7   1   4       45.04       42.42      2.89 o 
  -6   1   4       85.06       85.68      3.00 o 
  -5   1   4      588.82      639.44      8.39 o 
  -4   1   4      198.20      213.65      3.62 o 
  -3   1   4       24.25       22.43      1.46 o 
  -2   1   4       58.43       57.18      1.71 o 
  -1   1   4      313.13      323.00      3.85 o 
   0   1   4      373.28      361.65      3.89 o 
   1   1   4        6.83        6.17      0.80 o 
   2   1   4      545.43      598.56      7.77 o 
   3   1   4      275.73      305.90      3.71 o 
   4   1   4        1.50        0.75      1.17 o 
   5   1   4       13.18       11.22      1.80 o 
   6   1   4       11.23       13.52      2.05 o 
   7   1   4        0.28       -0.14      2.70 o 
   8   1   4        2.82        1.51      6.40 o 
  -9   2   4       54.33       59.15      6.90 o 
  -8   2   4        6.13        6.17      2.09 o 
  -7   2   4      222.02      209.96      6.68 o 
  -6   2   4        1.31        1.74      1.25 o 
  -5   2   4       51.87       42.52      2.30 o 
  -4   2   4      776.42      794.23      8.52 o 
  -3   2   4     1476.56     1658.09     14.40 o 
  -2   2   4      333.30      375.40      4.59 o 
  -1   2   4       18.90       23.13      1.12 o 
   0   2   4     1228.89     1259.52     10.41 o 
   1   2   4      821.72      857.78      8.67 o 
   2   2   4       97.31      101.20      2.23 o 
   3   2   4       85.91       72.55      1.77 o 
   4   2   4     1007.32     1086.75     13.83 o 
   5   2   4      188.62      169.09      4.82 o 
   6   2   4       14.10        8.99      2.22 o 
   7   2   4       10.21        7.20      3.35 o 
   8   2   4      156.83      157.87      9.13 o 
  -9   3   4       20.28       24.96      6.64 o 
  -8   3   4       61.13       61.97      4.30 o 
  -7   3   4      123.51      113.85      4.16 o 
  -6   3   4     1111.25     1156.39     13.60 o 
  -5   3   4      235.05      237.48      5.95 o 
  -4   3   4        1.74       -0.10      0.77 o 
  -3   3   4      193.37      191.51      3.32 o 
  -2   3   4      179.56      182.21      3.01 o 
  -1   3   4      822.83      949.81     11.37 o 
   0   3   4       86.85       80.86      1.76 o 
   1   3   4      976.76     1010.99      8.75 o 
   2   3   4      793.93      757.87      7.05 o 
   3   3   4       16.76       13.11      1.02 o 
   4   3   4        0.03        1.92      1.07 o 
   5   3   4      209.61      202.00      8.23 o 
   6   3   4     1018.30     1048.10     22.11 o 
   7   3   4        1.71        1.66      3.08 o 
   8   3   4       21.73       25.76      5.25 o 
  -8   4   4      244.11      253.25      7.32 o 
  -7   4   4       11.12       10.65      2.40 o 
  -6   4   4       18.79       21.11      2.13 o 
  -5   4   4      204.88      201.78      4.48 o 
  -4   4   4       91.58       87.27      3.15 o 
  -3   4   4       59.79       61.81      1.90 o 
  -2   4   4        6.73        7.47      0.92 o 
  -1   4   4     1247.34     1375.58     11.80 o 
   0   4   4      454.77      443.63      6.39 o 
   1   4   4      819.45      911.77      8.27 o 
   2   4   4       18.87       28.62      1.52 o 
   3   4   4       39.06       36.94      1.50 o 
   4   4   4        8.06        6.93      1.76 o 
   5   4   4        2.80        3.70      2.84 o 
   6   4   4       20.61       20.50      3.76 o 
   7   4   4      219.53      220.64     17.98 o 
   8   4   4      428.27      430.26     17.36 o 
  -8   5   4      287.52      275.04      7.71 o 
  -7   5   4        6.14        5.27      2.05 o 
  -6   5   4        0.87        1.17      1.75 o 
  -5   5   4       40.85       41.03      2.41 o 
  -4   5   4       10.29        9.06      1.30 o 
  -3   5   4     1116.66     1168.82     10.91 o 
  -2   5   4      321.32      324.79      4.70 o 
  -1   5   4      234.02      232.68      3.51 o 
   0   5   4       37.71       45.03      1.55 o 
   1   5   4       42.52       51.20      2.31 o 
   2   5   4       90.02       79.86      1.99 o 
   3   5   4       77.11       75.21      2.35 o 
   4   5   4      386.79      405.64      6.80 o 
   5   5   4       70.31       62.25      7.20 o 
   6   5   4       69.50       58.33      5.77 o 
   7   5   4        0.30        2.43      3.39 o 
   8   5   4      195.25      209.73     10.95 o 
  -8   6   4       23.20       18.34      2.94 o 
  -7   6   4        2.63        1.83      2.06 o 
  -6   6   4      509.93      514.67      9.69 o 
  -5   6   4      802.87      856.41     12.46 o 
  -4   6   4      130.62      120.86      3.45 o 
  -3   6   4      172.20      164.95      3.73 o 
  -2   6   4        1.04        1.71      0.75 o 
  -1   6   4       55.93       63.11      1.94 o 
   0   6   4       58.61       44.74      1.65 o 
   1   6   4        3.58        4.89      0.86 o 
   2   6   4      134.06      133.37      3.11 o 
   3   6   4       39.06       41.05      4.38 o 
   4   6   4      173.16      184.18      7.94 o 
   5   6   4       23.61       19.24      4.60 o 
   6   6   4       18.03       10.30      5.55 o 
   7   6   4        1.33       -2.32      3.11 o 
  -8   7   4        7.49        6.23      2.02 o 
  -7   7   4      124.24      118.65      5.36 o 
  -6   7   4        8.05        8.61      2.34 o 
  -5   7   4       22.67       19.68      2.36 o 
  -4   7   4      272.09      270.74      6.06 o 
  -3   7   4       76.71       75.39      3.52 o 
  -2   7   4       22.34       20.60      2.02 o 
  -1   7   4       37.94       29.55      1.51 o 
   0   7   4        0.92        1.91      0.86 o 
   1   7   4       83.73       90.97      2.71 o 
   2   7   4      186.62      183.98      4.57 o 
   3   7   4        0.43       -1.10      1.10 o 
   4   7   4        9.93        9.97      2.03 o 
   5   7   4      748.62      803.20     38.85 o 
   6   7   4        1.67       -0.67      3.64 o 
   7   7   4        1.38       -0.41      2.95 o 
  -7   8   4       23.21       22.29      2.98 o 
  -6   8   4      194.13      201.52      7.09 o 
  -5   8   4      156.01      171.41      9.61 o 
  -4   8   4      318.27      316.45      6.84 o 
  -3   8   4       73.27       64.01      3.50 o 
  -2   8   4        2.72        3.24      1.13 o 
  -1   8   4        0.04        1.02      0.87 o 
   0   8   4        0.32        0.20      0.87 o 
   1   8   4      565.10      573.45      7.50 o 
   2   8   4       96.48       90.31      2.91 o 
   3   8   4     1700.38     1812.36     19.80 o 
   4   8   4        0.24        0.67      1.67 o 
   5   8   4       17.61        7.97      3.48 o 
   6   8   4        5.25        5.91      3.21 o 
   7   8   4       29.57       36.64      5.42 o 
  -7   9   4       55.26       50.03      3.60 o 
  -6   9   4       15.67       14.40      2.64 o 
  -5   9   4        6.08        3.28      1.79 o 
  -4   9   4      396.59      401.24      8.04 o 
  -3   9   4      254.21      242.58      5.78 o 
  -2   9   4      669.37      706.44     10.30 o 
  -1   9   4      229.77      224.48      4.54 o 
   0   9   4      458.82      485.37      6.98 o 
   1   9   4      695.51      705.03      8.88 o 
   2   9   4        0.08       -0.78      1.31 o 
   3   9   4     1057.13     1103.50     18.52 o 
   4   9   4      217.84      220.25      6.86 o 
   5   9   4        7.32        2.83      2.81 o 
   6   9   4       17.06       13.95      3.85 o 
  -7  10   4        1.35       -1.15      1.58 o 
  -6  10   4       64.97       54.89      6.87 o 
  -5  10   4       58.81       50.91      3.68 o 
  -4  10   4       52.93       51.05      3.50 o 
  -3  10   4       17.52       18.90      2.24 o 
  -2  10   4        2.25        1.45      1.25 o 
  -1  10   4      889.55      885.20     14.02 o 
   0  10   4       26.59       26.68      2.13 o 
   1  10   4     1245.81     1303.67     15.56 o 
   2  10   4        3.01        2.55      1.63 o 
   3  10   4       67.85       58.45      4.04 o 
   4  10   4        0.02        0.19      2.40 o 
   5  10   4       20.04       15.59      3.19 o 
   6  10   4      176.83      178.14     12.73 o 
  -6  11   4        0.02        0.11      2.01 o 
  -5  11   4       86.62       96.60      4.89 o 
  -4  11   4       16.50       14.62      2.46 o 
  -3  11   4       70.92       57.71      4.17 o 
  -2  11   4       35.86       29.22      3.23 o 
  -1  11   4      560.36      603.69     18.42 o 
   0  11   4      434.16      454.00      8.24 o 
   1  11   4      702.41      725.09     10.73 o 
   2  11   4       25.93       26.34      3.01 o 
   3  11   4        4.90        5.62      2.36 o 
   4  11   4        0.38       -1.30      2.12 o 
   5  11   4        0.01       -2.21      2.21 o 
   6  11   4       11.05       15.42      3.95 o 
  -6  12   4        0.48        1.48      1.90 o 
  -5  12   4       32.02       29.61      3.21 o 
  -4  12   4       20.09       22.37      2.74 o 
  -3  12   4      113.07      110.24      5.77 o 
  -2  12   4       64.18       64.33      4.63 o 
  -1  12   4        0.76        1.18      2.11 o 
   0  12   4      100.68       93.88      5.70 o 
   1  12   4      135.05      138.98      7.76 o 
   2  12   4       17.68       12.95      2.32 o 
   3  12   4       32.28       25.98      3.54 o 
   4  12   4       65.42       67.59      5.03 o 
   5  12   4        2.35        1.47      2.83 o 
  -5  13   4        6.20        6.60      2.10 o 
  -4  13   4       24.35       14.92      2.74 o 
  -3  13   4       46.35       50.40      4.53 o 
  -2  13   4       38.67       35.84      5.50 o 
  -1  13   4       36.23       33.56      6.42 o 
   0  13   4       66.78       55.08      9.47 o 
   1  13   4      107.65      113.30      6.50 o 
   2  13   4       54.26       49.54      3.64 o 
   3  13   4       19.54       22.02      3.39 o 
   4  13   4        0.87        3.36      2.64 o 
  -4  14   4        0.41       -0.85      3.59 o 
  -3  14   4        7.88        5.74      2.61 o 
  -2  14   4       39.60       43.90      4.41 o 
  -1  14   4        2.93        0.67      2.43 o 
   0  14   4        4.34        1.43      2.54 o 
   1  14   4        0.41       -1.07      2.74 o 
   2  14   4        3.95        3.50      4.32 o 
   3  14   4       55.90       53.64      4.96 o 
  -3  15   4        4.62        3.30      4.26 o 
  -2  15   4        0.30       -1.42      3.16 o 
  -1  15   4        0.08        1.80      2.54 o 
   0  15   4       24.68       42.54      5.14 o 
   1  15   4       47.21       34.23      4.66 o 
   2  15   4        0.11       -1.98      3.58 o 
  -9   1   5        5.70        8.28      3.06 o 
  -8   1   5        1.06        2.49      2.27 o 
  -7   1   5       55.57       61.84      3.57 o 
  -6   1   5        2.24        0.22      1.13 o 
  -5   1   5       25.72       23.51      1.76 o 
  -4   1   5       56.11       53.19      2.31 o 
  -3   1   5      950.13     1065.35     11.25 o 
  -2   1   5      404.12      432.63      5.26 o 
  -1   1   5     1514.99     1546.96     12.94 o 
   0   1   5        6.30        8.33      0.78 o 
   1   1   5       55.59       43.98      1.69 o 
   2   1   5       26.53       20.76      1.76 o 
   3   1   5      228.42      250.22      6.49 o 
   4   1   5      452.06      462.78      8.10 o 
   5   1   5        1.58       -0.02      1.29 o 
   6   1   5        0.11        1.07      1.63 o 
   7   1   5        0.81        6.35      3.87 o 
  -8   2   5       23.81       22.67      2.89 o 
  -7   2   5        0.19       -0.38      1.68 o 
  -6   2   5       24.03       19.68      2.65 o 
  -5   2   5        9.75        8.22      1.33 o 
  -4   2   5      642.01      663.29      7.75 o 
  -3   2   5      116.16      129.19      2.85 o 
  -2   2   5       38.42       41.90      1.78 o 
  -1   2   5      607.53      699.57      7.55 o 
   0   2   5      451.41      472.48      5.07 o 
   1   2   5     1327.66     1431.23     14.92 o 
   2   2   5      772.29      871.73      9.15 o 
   3   2   5      182.53      186.11      4.56 o 
   4   2   5      319.83      305.47      7.63 o 
   5   2   5       25.37       23.44      2.31 o 
   6   2   5      105.14      104.97      7.68 o 
   7   2   5       24.56       19.95      4.84 o 
   8   2   5        6.99       15.53      4.54 o 
  -8   3   5      136.25      148.15      7.41 o 
  -7   3   5       17.59       15.59      2.18 o 
  -6   3   5      596.68      609.47      9.10 o 
  -5   3   5        4.06        3.31      1.01 o 
  -4   3   5      104.80       89.52      2.80 o 
  -3   3   5       28.14       21.93      1.48 o 
  -2   3   5      216.45      199.21      3.39 o 
  -1   3   5      543.44      605.38      6.46 o 
   0   3   5     1100.44     1172.91     10.99 o 
   1   3   5     1709.31     1882.81     15.09 o 
   2   3   5        1.45        4.79      1.02 o 
   3   3   5        0.00       -0.95      0.95 o 
   4   3   5       37.25       37.05      2.55 o 
   5   3   5      158.17      158.05      5.51 o 
   6   3   5      349.68      375.47     12.32 o 
   7   3   5        2.88        5.75      3.92 o 
   8   3   5       81.13       85.19      9.78 o 
  -8   4   5      416.61      409.65      9.46 o 
  -7   4   5      104.82      109.44      5.02 o 
  -6   4   5      307.03      304.00      7.81 o 
  -5   4   5      123.14      115.81      3.54 o 
  -4   4   5        0.00       -0.84      0.84 o 
  -3   4   5       66.74       66.93      2.21 o 
  -2   4   5        6.79        3.89      0.90 o 
  -1   4   5     1728.77     1798.37     15.04 o 
   0   4   5      122.33      123.74      2.46 o 
   1   4   5      374.07      412.41      4.79 o 
   2   4   5       12.12        9.89      1.14 o 
   3   4   5       13.30       14.04      1.35 o 
   4   4   5       10.57       10.60      2.00 o 
   5   4   5      239.56      231.71      9.09 o 
   6   4   5      179.41      193.12      9.18 o 
   7   4   5      536.33      536.68     25.61 o 
  -8   5   5      162.57      142.22      6.00 o 
  -7   5   5       10.79        5.40      2.32 o 
  -6   5   5       86.83       80.19      4.26 o 
  -5   5   5       72.85       71.84      3.65 o 
  -4   5   5        7.72        7.87      1.36 o 
  -3   5   5      340.15      358.29      5.06 o 
  -2   5   5        2.95        2.49      1.09 o 
  -1   5   5       87.60       87.07      2.26 o 
   0   5   5       45.32       41.76      1.63 o 
   1   5   5        1.46        2.10      0.78 o 
   2   5   5       88.53       99.94      3.31 o 
   3   5   5        6.78        5.84      1.37 o 
   4   5   5      128.14      115.85      6.66 o 
   5   5   5       12.81        7.83      3.05 o 
   6   5   5        0.04        0.30      2.64 o 
   7   5   5      117.79      130.15      8.75 o 
  -8   6   5      143.09      162.63      6.38 o 
  -7   6   5      843.84      888.59     14.29 o 
  -6   6   5      178.82      185.98      5.79 o 
  -5   6   5        8.96        7.85      1.77 o 
  -4   6   5       27.10       22.00      1.87 o 
  -3   6   5        0.14        1.07      0.93 o 
  -2   6   5        7.39       11.87      1.18 o 
  -1   6   5        6.92        3.49      0.96 o 
   0   6   5        3.00       -0.02      0.76 o 
   1   6   5       70.11       80.05      2.21 o 
   2   6   5        2.13        1.96      0.97 o 
   3   6   5        0.67        1.40      1.34 o 
   4   6   5        1.40        1.43      2.07 o 
   5   6   5        2.26        0.65      2.77 o 
   6   6   5      116.38      104.95      7.50 o 
   7   6   5      185.78      182.27     10.10 o 
  -8   7   5       69.07       68.22      4.28 o 
  -7   7   5        4.79        3.29      2.01 o 
  -6   7   5      110.90      102.02      4.84 o 
  -5   7   5      780.21      778.56     12.24 o 
  -4   7   5      139.24      123.29      4.74 o 
  -3   7   5      356.67      341.37      5.85 o 
  -2   7   5       67.47       61.10      2.57 o 
  -1   7   5        3.98        4.28      0.97 o 
   0   7   5       52.54       48.78      2.55 o 
   1   7   5        3.65        3.84      1.23 o 
   2   7   5       27.11       27.56      1.86 o 
   3   7   5        0.07       -1.02      1.46 o 
   4   7   5      122.20      125.95      9.13 o 
   5   7   5      159.39      161.85      8.42 o 
   6   7   5       35.93       32.90      5.02 o 
   7   7   5        7.06        3.07      3.18 o 
  -7   8   5       42.58       52.58      3.97 o 
  -6   8   5       36.28       33.24      3.21 o 
  -5   8   5       75.51       75.91      4.08 o 
  -4   8   5      164.08      153.32      4.87 o 
  -3   8   5     1079.88     1144.31     14.67 o 
  -2   8   5       80.31       72.41      2.90 o 
  -1   8   5      355.54      330.12      6.08 o 
   0   8   5        0.01       -0.15      1.09 o 
   1   8   5        8.87       13.15      1.58 o 
   2   8   5        8.94        7.63      1.47 o 
   3   8   5      299.91      295.63      7.44 o 
   4   8   5      256.57      284.17     10.50 o 
   5   8   5       54.16       50.22      5.37 o 
   6   8   5      106.96      110.75      8.23 o 
  -7   9   5       16.57       15.66      3.01 o 
  -6   9   5        9.71       10.97      2.50 o 
  -5   9   5        9.06        8.95      2.11 o 
  -4   9   5       24.85       18.98      2.38 o 
  -3   9   5      489.05      499.10      8.84 o 
  -2   9   5      359.86      357.83      6.26 o 
  -1   9   5      232.03      226.99      4.69 o 
   0   9   5       37.51       36.24      2.42 o 
   1   9   5        0.63       -1.18      1.18 o 
   2   9   5      205.04      218.49      6.36 o 
   3   9   5      688.56      698.74     12.63 o 
   4   9   5        8.48       10.67      3.51 o 
   5   9   5       59.49       62.14      6.32 o 
   6   9   5        0.25       -1.62      2.64 o 
  -7  10   5       31.57       32.33      3.91 o 
  -6  10   5       79.77       71.10      4.87 o 
  -5  10   5       47.06       37.31      3.38 o 
  -4  10   5        0.60        0.49      1.95 o 
  -3  10   5       15.29       15.78      2.26 o 
  -2  10   5      302.81      315.04      6.70 o 
  -1  10   5      795.99      805.92     11.62 o 
   0  10   5        4.51        3.65      1.41 o 
   1  10   5     2083.12     2251.59     23.83 o 
   2  10   5       48.83       44.92      3.58 o 
   3  10   5      124.30      131.72      6.04 o 
   4  10   5       43.08       42.38      4.14 o 
   5  10   5       72.36       63.95      6.68 o 
   6  10   5       35.21       38.30      5.56 o 
  -6  11   5       35.58       38.06      3.46 o 
  -5  11   5       45.08       46.90      5.67 o 
  -4  11   5        9.35        8.76      2.13 o 
  -3  11   5       37.74       35.91      3.07 o 
  -2  11   5        5.79        6.54      2.42 o 
  -1  11   5     1158.49     1212.00     18.01 o 
   0  11   5      153.83      156.90      4.87 o 
   1  11   5      339.97      352.26      7.04 o 
   2  11   5      100.31       98.10      4.99 o 
   3  11   5       98.06      106.91     10.93 o 
   4  11   5        0.11        1.07      2.19 o 
   5  11   5       90.14       92.13      7.70 o 
  -5  12   5       46.15       41.19      3.68 o 
  -4  12   5       19.58       15.25      2.57 o 
  -3  12   5      105.94      110.35      5.95 o 
  -2  12   5       10.41        8.62      5.08 o 
  -1  12   5        2.15        4.12      2.23 o 
   0  12   5        6.22        9.36      2.83 o 
   1  12   5       70.73       69.81      5.85 o 
   2  12   5       63.89       60.32      5.13 o 
   3  12   5       15.71       14.55      3.14 o 
   4  12   5       17.05       20.87      3.52 o 
   5  12   5        0.39        2.47      2.92 o 
  -5  13   5        4.18        5.51      1.99 o 
  -4  13   5        0.10        0.71      2.20 o 
  -3  13   5       45.27       56.55      4.98 o 
  -2  13   5        0.00       -0.42      2.33 o 
  -1  13   5        0.37        0.94      2.71 o 
   0  13   5       66.99       61.43      5.23 o 
   1  13   5       12.16       11.14      5.24 o 
   2  13   5        0.03        0.78      2.64 o 
   3  13   5        4.09        3.00      2.57 o 
   4  13   5        2.85        3.03      2.89 o 
  -4  14   5        9.48        6.83      2.63 o 
  -3  14   5        5.68        6.92      3.13 o 
  -2  14   5       16.56       15.04      3.35 o 
  -1  14   5        8.75        5.17      3.02 o 
   0  14   5        0.13       -2.02      2.71 o 
   1  14   5        4.42        5.72      3.35 o 
   2  14   5      251.67      319.03     16.38 o 
   3  14   5       11.32       11.45      3.78 o 
  -2  15   5       84.02      106.79      7.44 o 
  -1  15   5        3.51        3.85      3.00 o 
   0  15   5        0.05        2.23      3.74 o 
   1  15   5        2.28        2.20      5.75 o 
  -8   0   6        4.17       -1.46      4.58 o 
  -7   0   6        5.00        4.50      4.01 o 
  -6   0   6        0.65        2.76      1.73 o 
  -5   0   6     1019.69     1125.87     16.31 o 
  -4   0   6      204.83      205.59      5.91 o 
  -3   0   6       34.27       39.49      2.51 o 
  -2   0   6      507.55      479.59      7.90 o 
  -1   0   6        8.41        4.07      1.44 o 
   0   0   6        2.17        2.77      1.46 o 
   1   0   6      102.26       86.84      4.48 o 
   2   0   6       32.65       22.75      2.71 o 
   3   0   6       62.83       50.78      4.02 o 
   4   0   6      193.99      209.77      8.55 o 
   5   0   6       28.02       24.05      4.65 o 
   6   0   6       76.88       80.85      7.45 o 
   7   0   6       69.61       68.43      7.99 o 
  -8   1   6        0.01       -0.27      2.12 o 
  -7   1   6       47.72       49.09      4.70 o 
  -6   1   6       19.99       20.37      1.88 o 
  -5   1   6       11.15       10.89      1.44 o 
  -4   1   6        1.44        3.68      1.01 o 
  -3   1   6      721.98      786.06      8.56 o 
  -2   1   6      227.11      195.83      3.47 o 
  -1   1   6        7.89        9.14      0.97 o 
   0   1   6       18.17       20.08      2.22 o 
   1   1   6        1.55        1.36      0.85 o 
   2   1   6      605.19      643.68      9.54 o 
   3   1   6       11.57        9.88      1.59 o 
   4   1   6      150.41      154.08      4.64 o 
   5   1   6      231.67      233.59      6.67 o 
   6   1   6        4.01        5.31      2.13 o 
   7   1   6        1.25        1.92      3.28 o 
  -8   2   6      172.64      166.78      6.00 o 
  -7   2   6        0.06        0.55      1.72 o 
  -6   2   6        2.38        1.51      1.42 o 
  -5   2   6      198.06      197.30      4.23 o 
  -4   2   6      153.40      144.91      3.41 o 
  -3   2   6       19.54       20.17      1.51 o 
  -2   2   6      934.81     1021.39      9.94 o 
  -1   2   6     1104.15     1222.04     11.12 o 
   0   2   6      762.41      822.73      7.93 o 
   1   2   6      641.20      620.38     12.06 o 
   2   2   6      832.15      880.74     11.87 o 
   3   2   6      252.83      238.90     11.12 o 
   4   2   6       90.81       87.47      3.75 o 
   5   2   6      152.54      156.44      4.98 o 
   6   2   6        4.98        3.71      2.41 o 
   7   2   6        1.34        5.30      3.36 o 
  -8   3   6       50.27       58.45      6.99 o 
  -7   3   6      256.43      265.37      6.29 o 
  -6   3   6      311.69      324.62      6.49 o 
  -5   3   6      115.56      108.95      3.53 o 
  -4   3   6       13.79       11.65      1.32 o 
  -3   3   6      360.29      338.00      5.02 o 
  -2   3   6      197.52      210.16      3.69 o 
  -1   3   6      201.68      203.57      3.45 o 
   0   3   6      396.55      442.20      5.88 o 
   1   3   6        5.81        2.28      1.43 o 
   2   3   6      187.66      204.29      5.70 o 
   3   3   6       38.38       34.90      2.45 o 
   4   3   6      112.05      102.55      7.03 o 
   5   3   6       36.99       43.82      3.65 o 
   6   3   6       67.63       63.34      8.60 o 
   7   3   6      420.08      452.94     14.75 o 
  -8   4   6      144.60      131.47      5.90 o 
  -7   4   6      100.89       87.80      4.68 o 
  -6   4   6       83.08       78.52      3.58 o 
  -5   4   6      249.06      245.16      5.28 o 
  -4   4   6        9.36       13.12      1.53 o 
  -3   4   6        1.61        1.75      0.91 o 
  -2   4   6       10.88       13.57      1.30 o 
  -1   4   6      475.06      509.09      6.48 o 
   0   4   6      338.78      415.64      5.14 o 
   1   4   6      180.95      190.77      3.98 o 
   2   4   6      142.00      156.78      3.97 o 
   3   4   6       81.57       83.59      3.48 o 
   4   4   6       11.70        7.60      1.97 o 
   5   4   6       51.26       52.25      6.14 o 
   6   4   6        0.09        3.41      3.01 o 
   7   4   6       76.94       75.97      7.47 o 
  -8   5   6      448.78      456.41     13.80 o 
  -7   5   6       10.76       11.06      2.39 o 
  -6   5   6      186.54      200.90      5.24 o 
  -5   5   6       29.39       25.90      2.23 o 
  -4   5   6       95.31       85.80      3.05 o 
  -3   5   6       43.08       37.25      2.00 o 
  -2   5   6      109.16      116.73      2.85 o 
  -1   5   6       52.56       58.59      2.08 o 
   0   5   6       16.64       15.54      1.27 o 
   1   5   6       13.91       14.94      1.20 o 
   2   5   6      196.89      209.85      4.22 o 
   3   5   6       71.77       64.44      4.16 o 
   4   5   6       42.62       41.34      3.45 o 
   5   5   6        1.97        0.65      2.41 o 
   6   5   6       23.16       18.76      3.98 o 
   7   5   6        0.75        2.63      3.87 o 
  -8   6   6       31.36       35.76      3.63 o 
  -7   6   6        5.17        8.57      2.20 o 
  -6   6   6        3.85        4.24      1.81 o 
  -5   6   6       90.43       88.37      3.59 o 
  -4   6   6       19.49       19.59      1.86 o 
  -3   6   6       74.86       69.80      4.53 o 
  -2   6   6        4.04        3.67      1.01 o 
  -1   6   6        2.35        1.15      0.95 o 
   0   6   6       32.72       31.37      1.68 o 
   1   6   6        4.49        5.48      1.05 o 
   2   6   6       17.03       16.80      2.19 o 
   3   6   6        1.53        2.95      1.65 o 
   4   6   6       72.10       81.02      6.07 o 
   5   6   6       92.10       87.24      6.65 o 
   6   6   6        0.24        3.54      2.99 o 
   7   6   6        0.21       -3.02      3.02 o 
  -7   7   6        1.16       -0.89      1.63 o 
  -6   7   6        9.80        7.77      2.03 o 
  -5   7   6      692.14      741.28     12.06 o 
  -4   7   6       24.44       25.34      2.45 o 
  -3   7   6        0.47        0.79      1.17 o 
  -2   7   6        0.17       -0.59      0.91 o 
  -1   7   6       47.18       41.82      3.18 o 
   0   7   6       55.43       56.82      2.15 o 
   1   7   6       33.89       34.72      2.08 o 
   2   7   6        7.03        6.84      1.63 o 
   3   7   6       34.03       26.67      3.79 o 
   4   7   6        0.80       -0.64      2.55 o 
   5   7   6       80.90       81.57      6.64 o 
   6   7   6      260.14      268.16     11.23 o 
  -7   8   6       11.41        8.60      2.07 o 
  -6   8   6        0.48        0.84      1.60 o 
  -5   8   6        0.08        0.41      1.87 o 
  -4   8   6      442.90      459.69      8.79 o 
  -3   8   6     1626.05     1641.99     17.26 o 
  -2   8   6        2.26        5.03      1.36 o 
  -1   8   6      402.37      399.11      5.80 o 
   0   8   6       15.15       14.29      1.66 o 
   1   8   6       46.03       47.26      2.59 o 
   2   8   6       39.95       37.63      2.69 o 
   3   8   6      149.60      163.19      7.86 o 
   4   8   6      530.11      556.43     15.57 o 
   5   8   6      205.44      208.53      9.78 o 
   6   8   6       59.21       54.02      6.27 o 
  -7   9   6       11.73       13.84      2.84 o 
  -6   9   6       37.34       35.71      3.38 o 
  -5   9   6        1.36       -1.18      1.56 o 
  -4   9   6       11.91       11.08      2.61 o 
  -3   9   6       86.65       95.90      4.52 o 
  -2   9   6     1372.98     1460.23     15.78 o 
  -1   9   6     1050.93     1108.44     17.32 o 
   0   9   6      165.40      166.85      5.42 o 
   1   9   6      131.50      126.02      4.32 o 
   2   9   6      440.77      487.81     15.94 o 
   3   9   6      230.72      230.78      9.49 o 
   4   9   6       35.13       36.56      6.13 o 
   5   9   6      323.17      345.12     17.62 o 
   6   9   6        4.21        2.65      3.27 o 
  -6  10   6       53.41       58.40      4.64 o 
  -5  10   6        0.75        0.62      1.94 o 
  -4  10   6       16.44       13.46      2.46 o 
  -3  10   6       92.31       86.96      5.48 o 
  -2  10   6       38.15       40.95      3.64 o 
  -1  10   6      395.84      401.07      8.70 o 
   0  10   6     1056.24     1122.62     12.93 o 
   1  10   6      917.78      993.66     15.87 o 
   2  10   6       46.15       42.39      3.81 o 
   3  10   6       98.52       94.03      5.14 o 
   4  10   6        0.04       -0.47      2.60 o 
   5  10   6        0.23        1.68      2.76 o 
  -6  11   6       84.96       89.00      6.00 o 
  -5  11   6       46.00       44.13      3.58 o 
  -4  11   6       48.17       51.62      3.89 o 
  -3  11   6       32.17       32.46      3.90 o 
  -2  11   6       34.88       35.05      3.79 o 
  -1  11   6      209.79      214.90      6.85 o 
   0  11   6        1.63       -1.59      1.63 o 
   1  11   6        0.60        3.47      2.23 o 
   2  11   6      128.59      137.10      5.91 o 
   3  11   6        1.75        2.79      2.40 o 
   4  11   6        1.86        6.82      3.38 o 
   5  11   6       29.88       29.86      4.75 o 
  -5  12   6        0.28       -0.64      1.75 o 
  -4  12   6       45.93       48.82      4.78 o 
  -3  12   6       27.68       28.32      3.86 o 
  -2  12   6        0.54        2.32      2.50 o 
  -1  12   6      157.49      152.65      7.95 o 
   0  12   6       20.79       21.74      3.69 o 
   1  12   6        1.75        4.93      3.68 o 
   2  12   6       79.18       73.97      7.56 o 
   3  12   6       68.17       61.46      5.73 o 
   4  12   6       31.16       30.94      6.13 o 
  -4  13   6       18.68       14.28      3.03 o 
  -3  13   6       87.65       65.05      5.17 o 
  -2  13   6       20.13       20.49      3.53 o 
  -1  13   6       65.00       73.09      5.75 o 
   0  13   6        2.22        5.42      3.75 o 
   1  13   6        9.98       16.04      5.42 o 
   2  13   6        1.48        0.61      4.00 o 
   3  13   6        0.03       -2.18      2.59 o 
  -3  14   6       13.74       16.12      3.62 o 
  -2  14   6       53.53       66.55      5.27 o 
  -1  14   6       19.06       29.72      4.62 o 
   0  14   6       48.25       59.16      5.81 o 
   1  14   6       48.73       51.21      8.37 o 
   2  14   6       62.71       61.46      8.85 o 
  -1  15   6       21.65       20.92      4.31 o 
   0  15   6        0.05       -2.20      6.12 o 
  -8   1   7        4.69        6.87      3.68 o 
  -7   1   7        6.99        4.47      1.87 o 
  -6   1   7      120.16      117.40      3.74 o 
  -5   1   7       27.08       29.39      2.14 o 
  -4   1   7      269.30      290.53      5.05 o 
  -3   1   7      175.14      157.22      3.47 o 
  -2   1   7      150.92      164.66      3.41 o 
  -1   1   7      127.46      116.27      2.65 o 
   0   1   7        0.02       -0.41      0.74 o 
   1   1   7      316.82      336.61     12.12 o 
   2   1   7       43.33       38.49      2.58 o 
   3   1   7      734.43      749.15     16.18 o 
   4   1   7       66.60       67.85      3.61 o 
   5   1   7        9.57        7.98      2.04 o 
   6   1   7       47.55       48.30      4.38 o 
   7   1   7       12.65       13.70      4.54 o 
  -8   2   7        6.80        9.48      2.69 o 
  -7   2   7        1.21       -0.33      1.63 o 
  -6   2   7       15.26       14.73      2.17 o 
  -5   2   7       38.22       36.39      2.27 o 
  -4   2   7        3.20        3.55      1.15 o 
  -3   2   7      162.53      128.57      3.18 o 
  -2   2   7     1532.05     1721.03     15.29 o 
  -1   2   7       75.28       65.84      2.18 o 
   0   2   7        3.36        5.37      0.89 o 
   1   2   7      158.34      142.85      5.65 o 
   2   2   7        5.12        0.05      2.74 o 
   3   2   7       53.89       52.51      4.13 o 
   4   2   7      158.87      163.51      5.02 o 
   5   2   7      311.18      338.35      8.91 o 
   6   2   7        0.41        4.64      2.34 o 
   7   2   7        6.71       10.97      4.02 o 
  -8   3   7        6.66        4.89      2.58 o 
  -7   3   7      122.86      139.66      4.98 o 
  -6   3   7      170.04      153.79      4.72 o 
  -5   3   7      583.45      596.07      8.97 o 
  -4   3   7      384.21      382.57      5.94 o 
  -3   3   7      265.18      254.28      4.65 o 
  -2   3   7       19.71       21.96      1.53 o 
  -1   3   7      107.43      102.87      2.59 o 
   0   3   7      971.46     1088.08     10.26 o 
   1   3   7       88.53       75.34      2.57 o 
   2   3   7        3.43        4.68      1.63 o 
   3   3   7      163.75      168.15      4.83 o 
   4   3   7      169.99      181.26      8.82 o 
   5   3   7       71.73       54.64      4.19 o 
   6   3   7       32.36       32.47      4.89 o 
   7   3   7       11.48       13.13      4.49 o 
  -8   4   7        8.13        5.01      2.56 o 
  -7   4   7      421.04      425.70      8.29 o 
  -6   4   7      181.86      193.73      5.35 o 
  -5   4   7       36.93       38.38      2.66 o 
  -4   4   7      106.93       94.47      3.54 o 
  -3   4   7      233.84      238.55      4.65 o 
  -2   4   7       17.12       13.73      1.46 o 
  -1   4   7       11.76        9.41      1.17 o 
   0   4   7      234.35      264.78      4.95 o 
   1   4   7      103.64       99.70      3.03 o 
   2   4   7      354.37      385.32      7.35 o 
   3   4   7      451.71      430.49      9.43 o 
   4   4   7       75.20       71.59      4.32 o 
   5   4   7        0.02       -0.01      3.22 o 
   6   4   7      229.56      237.29     15.58 o 
   7   4   7      128.01      126.71      8.92 o 
  -8   5   7      374.10      385.30      9.36 o 
  -7   5   7       11.43        8.99      2.38 o 
  -6   5   7       95.30       92.28      4.41 o 
  -5   5   7        9.99        7.58      1.69 o 
  -4   5   7        5.19        4.74      1.33 o 
  -3   5   7       68.74       77.32      2.67 o 
  -2   5   7      128.06      145.75      4.09 o 
  -1   5   7       14.84       10.68      1.64 o 
   0   5   7       19.99       18.17      1.48 o 
   1   5   7       29.95       31.52      3.20 o 
   2   5   7       58.25       52.72      3.00 o 
   3   5   7       46.63       38.58      3.30 o 
   4   5   7        2.50        3.74      2.24 o 
   5   5   7      404.17      434.66     13.69 o 
   6   5   7       90.03       68.88      6.90 o 
  -7   6   7       17.55       17.69      2.44 o 
  -6   6   7      277.76      270.50      7.97 o 
  -5   6   7      200.61      199.88      5.18 o 
  -4   6   7       26.48       25.91      2.56 o 
  -3   6   7        1.05        1.01      1.27 o 
  -2   6   7        2.62        1.24      1.34 o 
  -1   6   7       12.35       13.73      1.69 o 
   0   6   7        4.69        5.19      1.17 o 
   1   6   7       15.67        5.86      2.35 o 
   2   6   7       31.10       28.60      3.03 o 
   3   6   7       90.23       79.23      4.47 o 
   4   6   7       13.71       10.13      3.77 o 
   5   6   7        2.25        1.25      2.96 o 
   6   6   7       28.09       21.40      4.99 o 
  -7   7   7        0.49        1.11      1.64 o 
  -6   7   7       30.93       26.53      2.90 o 
  -5   7   7       24.48       20.33      2.68 o 
  -4   7   7      688.85      694.02      9.97 o 
  -3   7   7       15.40       13.53      1.70 o 
  -2   7   7      140.66      145.36      3.46 o 
  -1   7   7       98.42       76.34      2.82 o 
   0   7   7       23.88       21.85      1.73 o 
   1   7   7        1.37        1.74      1.58 o 
   2   7   7       39.34       29.09      3.10 o 
   3   7   7        2.80        4.12      2.78 o 
   4   7   7       78.84       76.83      6.50 o 
   5   7   7      170.03      177.85      9.27 o 
   6   7   7       40.85       43.86      5.93 o 
  -7   8   7        8.66        9.13      1.83 o 
  -6   8   7        0.01        2.88      1.75 o 
  -5   8   7       35.78       37.52      5.49 o 
  -4   8   7      566.43      577.14     10.22 o 
  -3   8   7        3.93        6.20      2.53 o 
  -2   8   7      255.56      254.33      5.34 o 
  -1   8   7        5.02        3.07      1.19 o 
   0   8   7       15.46       14.60      1.72 o 
   1   8   7       17.87       13.83      2.31 o 
   2   8   7      111.51      102.43      4.91 o 
   3   8   7       42.40       43.80      5.28 o 
   4   8   7       76.24       77.47      9.73 o 
   5   8   7        8.87        5.55      3.45 o 
   6   8   7        2.18        0.85      3.38 o 
  -6   9   7        2.10        2.30      1.66 o 
  -5   9   7       15.10        9.90      2.46 o 
  -4   9   7       14.02       13.50      2.45 o 
  -3   9   7       43.49       32.43      3.19 o 
  -2   9   7      580.32      623.95     10.04 o 
  -1   9   7        0.62       -0.84      2.41 o 
   0   9   7        0.01        0.82      1.59 o 
   1   9   7      180.12      180.27      5.78 o 
   2   9   7       85.09       81.52      4.58 o 
   3   9   7       13.06       12.61      3.93 o 
   4   9   7       64.29       53.85      6.01 o 
   5   9   7       93.51      111.23      8.20 o 
  -6  10   7        0.38        1.47      1.87 o 
  -5  10   7      179.33      166.17      6.41 o 
  -4  10   7      117.85      103.12      4.84 o 
  -3  10   7      338.88      333.59      7.60 o 
  -2  10   7        2.56        1.93      2.25 o 
  -1  10   7      848.25      931.08     13.37 o 
   0  10   7      578.64      590.64     11.48 o 
   1  10   7      203.62      227.29     13.81 o 
   2  10   7      181.76      181.43      6.67 o 
   3  10   7        6.96        7.36      3.35 o 
   4  10   7      105.96       91.00     13.67 o 
   5  10   7       32.05       35.96      5.23 o 
  -5  11   7       14.63       13.06      2.76 o 
  -4  11   7       16.57       12.84      2.58 o 
  -3  11   7       35.71       28.17      3.82 o 
  -2  11   7        0.41        1.85      2.41 o 
  -1  11   7      105.51      113.69      5.47 o 
   0  11   7       94.75       88.55      5.88 o 
   1  11   7      140.03      150.84     13.70 o 
   2  11   7      159.23      171.68      8.11 o 
   3  11   7      322.26      344.31     12.59 o 
   4  11   7       22.24       20.66      5.39 o 
  -5  12   7        0.08       -1.90      1.90 o 
  -4  12   7       62.87       71.56      5.50 o 
  -3  12   7      136.34      138.53      9.27 o 
  -2  12   7       35.47       39.45      4.23 o 
  -1  12   7       26.56       28.79      3.68 o 
   0  12   7        9.42        7.53      4.89 o 
   1  12   7       29.08       28.66      4.95 o 
   2  12   7       37.61       34.46      4.09 o 
   3  12   7       58.60       59.48      6.40 o 
  -4  13   7        0.30        1.35      3.56 o 
  -3  13   7       25.85       30.41      3.98 o 
  -2  13   7       71.87       71.62      5.27 o 
  -1  13   7       41.26       44.25      5.06 o 
   0  13   7      162.97      198.85     12.84 o 
   1  13   7        0.10        0.30      5.56 o 
   2  13   7       82.55       94.53      8.03 o 
  -2  14   7       79.66       84.51      5.90 o 
  -1  14   7       59.10       75.91      6.28 o 
   0  14   7      130.40      142.08     11.98 o 
   1  14   7       30.90       30.29      7.74 o 
  -8   0   8       13.39        9.84      4.36 o 
  -7   0   8       71.07       62.78      6.55 o 
  -6   0   8        7.78        1.72      2.53 o 
  -5   0   8      111.51      114.16      5.68 o 
  -4   0   8     1572.77     1648.84     28.66 o 
  -3   0   8      204.35      199.45      6.29 o 
  -2   0   8      125.77      112.98      4.55 o 
  -1   0   8       60.94       61.24      3.43 o 
   0   0   8     1882.70     1949.57     44.26 o 
   1   0   8       14.38       11.58      2.45 o 
   2   0   8        4.98        6.43      2.28 o 
   3   0   8        6.90        6.66      2.15 o 
   4   0   8      462.33      486.47     14.53 o 
   5   0   8        0.49        2.39      3.01 o 
   6   0   8        1.30       -1.22      3.18 o 
  -8   1   8       16.50       11.75      3.02 o 
  -7   1   8       13.71       16.93      2.56 o 
  -6   1   8      177.58      188.50      5.89 o 
  -5   1   8      109.85       98.90      3.48 o 
  -4   1   8        0.34        0.20      1.05 o 
  -3   1   8       16.64       13.95      1.44 o 
  -2   1   8       26.64       22.33      1.65 o 
  -1   1   8      280.72      263.97      4.68 o 
   0   1   8      276.67      262.77      5.95 o 
   1   1   8      248.81      243.81      8.61 o 
   2   1   8      524.11      523.89      9.20 o 
   3   1   8      352.63      353.98     14.01 o 
   4   1   8        6.36        7.80      2.02 o 
   5   1   8      164.67      167.11      5.88 o 
   6   1   8      110.04       96.45      7.29 o 
  -8   2   8        4.09        0.83      2.19 o 
  -7   2   8        2.23       -0.52      1.74 o 
  -6   2   8       97.14       99.47      4.19 o 
  -5   2   8       89.97       91.61      4.74 o 
  -4   2   8      653.79      688.51      9.47 o 
  -3   2   8     1009.52     1008.13     11.25 o 
  -2   2   8        7.48        4.11      1.09 o 
  -1   2   8      384.40      391.68      5.44 o 
   0   2   8      104.56      102.78      3.31 o 
   1   2   8      253.46      259.15      5.99 o 
   2   2   8       15.32       12.39      1.82 o 
   3   2   8       92.24       92.45      4.11 o 
   4   2   8      127.74      128.44      4.82 o 
   5   2   8       67.50       62.41      4.72 o 
   6   2   8        2.73        2.79      2.71 o 
  -8   3   8      161.52      172.21      5.82 o 
  -7   3   8       18.30       13.51      2.50 o 
  -6   3   8      272.19      282.42      6.49 o 
  -5   3   8      279.44      272.04      6.27 o 
  -4   3   8      170.35      160.80      3.94 o 
  -3   3   8       25.20       24.25      1.78 o 
  -2   3   8      172.61      166.99      3.60 o 
  -1   3   8       62.90       63.61      2.95 o 
   0   3   8      252.21      244.59      4.90 o 
   1   3   8        3.84        1.94      1.31 o 
   2   3   8       38.74       36.51      2.85 o 
   3   3   8       30.50       24.56      2.48 o 
   4   3   8       71.07       71.00      4.60 o 
   5   3   8       79.08       76.96      5.00 o 
   6   3   8        7.75       -0.46      4.18 o 
  -7   4   8      326.08      342.93      7.65 o 
  -6   4   8      207.05      200.90      5.47 o 
  -5   4   8       81.02       69.01      3.45 o 
  -4   4   8      200.10      193.06      4.74 o 
  -3   4   8       28.09       23.26      1.81 o 
  -2   4   8       11.68        9.17      1.30 o 
  -1   4   8        6.48        7.00      1.16 o 
   0   4   8        2.76        4.14      1.35 o 
   1   4   8       40.85       34.55      4.45 o 
   2   4   8      148.35      166.23      7.39 o 
   3   4   8       26.63       31.24      3.26 o 
   4   4   8        0.11        0.12      1.88 o 
   5   4   8       12.82        4.57      3.97 o 
   6   4   8        7.21        7.80      3.82 o 
  -7   5   8      107.40      108.79      5.73 o 
  -6   5   8       18.36       14.52      2.33 o 
  -5   5   8      238.32      238.89      5.73 o 
  -4   5   8      112.14      101.99      3.65 o 
  -3   5   8      373.54      361.48      5.82 o 
  -2   5   8       10.35       13.03      1.45 o 
  -1   5   8        8.12        7.21      1.20 o 
   0   5   8       44.31       33.43      2.49 o 
   1   5   8        0.03       -1.32      1.32 o 
   2   5   8        0.04        1.72      2.11 o 
   3   5   8       80.42       79.91      4.83 o 
   4   5   8      271.58      270.15      8.05 o 
   5   5   8        3.50        3.69      3.38 o 
   6   5   8        2.68        5.93      3.77 o 
  -7   6   8      307.21      363.82      8.95 o 
  -6   6   8      417.11      444.77      9.52 o 
  -5   6   8      165.28      166.19      4.92 o 
  -4   6   8       13.96       12.12      1.92 o 
  -3   6   8       91.45       86.76      3.30 o 
  -2   6   8      156.52      136.08      3.44 o 
  -1   6   8       12.68       14.81      1.55 o 
   0   6   8        1.76       -0.90      1.23 o 
   1   6   8       11.31        9.89      2.22 o 
   2   6   8       19.17       17.96      2.81 o 
   3   6   8        4.10        0.22      2.21 o 
   4   6   8        1.80        3.35      2.48 o 
   5   6   8      184.01      182.21     15.26 o 
   6   6   8      143.97      129.59      8.99 o 
  -7   7   8      102.15      108.80      4.77 o 
  -6   7   8        4.09        1.75      2.14 o 
  -5   7   8      131.26      132.64      5.26 o 
  -4   7   8      491.49      490.76      8.30 o 
  -3   7   8       17.75       20.98      2.17 o 
  -2   7   8        6.66        5.40      1.57 o 
  -1   7   8        6.18        4.38      1.80 o 
   0   7   8        0.36        0.92      1.35 o 
   1   7   8      144.78      134.58      5.58 o 
   2   7   8       11.22       11.85      2.75 o 
   3   7   8       26.43       32.05      3.70 o 
   4   7   8        9.39        6.46      3.17 o 
   5   7   8       52.27       43.23      5.81 o 
  -6   8   8        1.87        3.75      1.84 o 
  -5   8   8      123.14      131.15      6.40 o 
  -4   8   8      116.63      128.44      5.08 o 
  -3   8   8       69.17       67.07      4.60 o 
  -2   8   8      836.88      801.79     10.64 o 
  -1   8   8      331.27      301.69      7.23 o 
   0   8   8       64.49       61.58      3.61 o 
   1   8   8       27.76       23.26      3.25 o 
   2   8   8       43.06       35.76      3.81 o 
   3   8   8       43.05       26.84      4.56 o 
   4   8   8       51.31       42.30      5.54 o 
   5   8   8       21.60       12.69     12.83 o 
  -6   9   8      117.44      140.33      5.42 o 
  -5   9   8        5.75        3.19      2.07 o 
  -4   9   8       12.12        9.61      2.42 o 
  -3   9   8       15.75        8.93      2.80 o 
  -2   9   8      617.08      619.18      9.25 o 
  -1   9   8       41.49       48.50      4.20 o 
   0   9   8      250.05      255.94      6.64 o 
   1   9   8       49.75       49.12      3.56 o 
   2   9   8       26.60       15.06      4.22 o 
   3   9   8        0.94        2.33      3.05 o 
   4   9   8       30.67       40.40      5.68 o 
   5   9   8       94.06       97.81      8.20 o 
  -5  10   8       70.41       64.34      4.34 o 
  -4  10   8      124.50      124.39      6.96 o 
  -3  10   8        0.47        0.84      2.03 o 
  -2  10   8      166.53      170.67      5.74 o 
  -1  10   8        0.92       -0.25      3.41 o 
   0  10   8      341.72      371.59      9.94 o 
   1  10   8        8.01        7.15      2.55 o 
   2  10   8      208.68      194.20      9.13 o 
   3  10   8      165.02      174.37      9.32 o 
   4  10   8       51.96       59.28      6.79 o 
  -5  11   8        0.45       -1.42      1.72 o 
  -4  11   8       80.51       76.33      4.68 o 
  -3  11   8       53.67       55.77      5.43 o 
  -2  11   8        0.50       -1.94      2.33 o 
  -1  11   8       30.49       39.13      5.03 o 
   0  11   8      343.35      386.34     10.62 o 
   1  11   8      224.81      245.34      8.09 o 
   2  11   8      275.80      302.56     11.73 o 
   3  11   8        0.60       -3.13      3.13 o 
  -4  12   8       39.16       45.05      4.44 o 
  -3  12   8      241.20      267.49      8.88 o 
  -2  12   8       51.59       60.29      4.89 o 
  -1  12   8       17.66       15.29      4.61 o 
   0  12   8        5.30        9.13      4.54 o 
   1  12   8        0.00       -1.35      3.99 o 
   2  12   8        4.68       10.82      7.75 o 
   3  12   8       52.52       44.17      6.60 o 
  -3  13   8       66.61       80.81      5.67 o 
  -2  13   8        5.31        5.13      2.88 o 
  -1  13   8       37.86       41.16      8.37 o 
   0  13   8       82.38      112.92     10.98 o 
   1  13   8      177.50      186.60     14.81 o 
  -7   1   9        2.40       -2.33      2.33 o 
  -6   1   9       51.78       51.91      4.05 o 
  -5   1   9        0.48        2.15      1.52 o 
  -4   1   9        0.03        1.77      1.20 o 
  -3   1   9      176.08      186.03      4.12 o 
  -2   1   9     1605.23     1659.65     17.79 o 
  -1   1   9      420.29      409.02      7.50 o 
   0   1   9      257.64      253.67      6.21 o 
   1   1   9      413.22      425.22      8.44 o 
   2   1   9      370.32      374.08      7.92 o 
   3   1   9       34.55       28.10      2.86 o 
   4   1   9      168.79      158.11      5.72 o 
   5   1   9        9.93       12.53      2.69 o 
   6   1   9        0.16       -2.65      2.65 o 
  -7   2   9       10.50        4.76      2.10 o 
  -6   2   9        1.39        2.57      1.85 o 
  -5   2   9       44.10       35.91      2.60 o 
  -4   2   9      355.48      348.64      6.03 o 
  -3   2   9      105.41      105.76      3.26 o 
  -2   2   9      113.68      105.18      3.52 o 
  -1   2   9       38.44       33.77      2.45 o 
   0   2   9      186.18      174.51      5.12 o 
   1   2   9      139.34      138.13      5.33 o 
   2   2   9      643.32      686.37     13.21 o 
   3   2   9       81.25       77.66      4.13 o 
   4   2   9       28.76       26.98      3.00 o 
   5   2   9       50.42       49.40      4.66 o 
   6   2   9        8.82        8.23      3.07 o 
  -7   3   9        1.39        1.30      2.10 o 
  -6   3   9        0.00        1.75      1.88 o 
  -5   3   9       32.55       24.00      3.09 o 
  -4   3   9      163.96      147.45      4.00 o 
  -3   3   9      123.69      111.38      3.33 o 
  -2   3   9       92.77       87.22      3.79 o 
  -1   3   9       31.61       33.65      2.50 o 
   0   3   9        5.84        5.97      1.80 o 
   1   3   9       27.43       31.85      2.84 o 
   2   3   9      153.80      156.10      5.12 o 
   3   3   9       21.19       18.98      2.90 o 
   4   3   9       59.95       52.76      4.54 o 
   5   3   9        8.66        8.93      2.82 o 
   6   3   9       19.83       18.76      4.93 o 
  -7   4   9       96.21       86.58      4.45 o 
  -6   4   9      200.94      208.97      5.85 o 
  -5   4   9      309.52      313.92      6.73 o 
  -4   4   9       52.01       56.19      3.11 o 
  -3   4   9        8.00        4.09      1.32 o 
  -2   4   9      104.97      110.53      3.20 o 
  -1   4   9        2.21        2.58      1.25 o 
   0   4   9        2.07        3.27      1.77 o 
   1   4   9       17.29       17.02      2.45 o 
   2   4   9       33.48       24.90      2.79 o 
   3   4   9       31.44       23.71      3.78 o 
   4   4   9      353.99      347.63     12.00 o 
   5   4   9       16.74       16.65      4.13 o 
   6   4   9        0.39        6.28      5.39 o 
  -7   5   9       96.21       87.68      4.85 o 
  -6   5   9      101.77      100.78      4.46 o 
  -5   5   9      216.98      219.00      5.72 o 
  -4   5   9       36.48       31.68      2.63 o 
  -3   5   9       33.86       31.52      2.17 o 
  -2   5   9        0.00        0.49      1.08 o 
  -1   5   9        8.90        4.86      1.59 o 
   0   5   9       84.79       87.45      4.03 o 
   1   5   9        7.34        3.89      1.87 o 
   2   5   9      118.23       98.61      5.32 o 
   3   5   9        2.59        2.73      2.23 o 
   4   5   9        1.09        0.37      2.20 o 
   5   5   9        3.09        7.58      6.86 o 
  -7   6   9       82.67       90.60      4.92 o 
  -6   6   9      148.80      150.11      5.75 o 
  -5   6   9        4.22        6.19      1.82 o 
  -4   6   9        0.33        0.90      1.71 o 
  -3   6   9       15.47       14.44      2.01 o 
  -2   6   9      181.95      160.78      4.22 o 
  -1   6   9        0.74        0.89      1.43 o 
   0   6   9        6.04        7.37      2.14 o 
   1   6   9        7.14        8.52      2.43 o 
   2   6   9      223.17      184.12      7.05 o 
   3   6   9        1.49       -2.09      2.09 o 
   4   6   9      108.80      110.56      9.64 o 
   5   6   9       75.27       72.28     11.91 o 
  -6   7   9      108.91      106.80      7.59 o 
  -5   7   9        3.78        7.08      1.95 o 
  -4   7   9       49.15       43.77      3.15 o 
  -3   7   9        2.06        0.01      1.50 o 
  -2   7   9        5.62        3.87      1.69 o 
  -1   7   9        0.02        0.54      1.48 o 
   0   7   9     1059.00     1036.46     17.61 o 
   1   7   9        5.73        5.85      2.81 o 
   2   7   9       26.78       23.78      3.59 o 
   3   7   9       29.77       28.96      3.97 o 
   4   7   9        2.80       -0.79      2.74 o 
   5   7   9        4.76        1.81      4.12 o 
  -6   8   9        0.27       -0.85      1.67 o 
  -5   8   9        6.70        5.44      2.20 o 
  -4   8   9       42.37       41.41      3.18 o 
  -3   8   9      107.47      109.53      4.19 o 
  -2   8   9       63.46       50.05      3.03 o 
  -1   8   9        0.34        0.45      2.00 o 
   0   8   9       83.48       80.27      8.64 o 
   1   8   9       31.07       22.90      3.33 o 
   2   8   9       98.64       93.63      5.72 o 
   3   8   9       49.68       44.24      5.77 o 
   4   8   9       24.00       28.72      5.01 o 
  -5   9   9        7.76        9.31      2.34 o 
  -4   9   9       71.54       61.38      5.85 o 
  -3   9   9       17.09       14.26      2.50 o 
  -2   9   9        0.00       -1.34      2.85 o 
  -1   9   9       76.56       88.07      5.87 o 
   0   9   9       50.08       45.95      5.46 o 
   1   9   9       15.87       14.98      4.38 o 
   2   9   9       48.36       43.87      5.64 o 
   3   9   9        5.73        9.77      7.55 o 
   4   9   9        1.88        4.75      6.91 o 
  -5  10   9       24.89       25.32      2.79 o 
  -4  10   9      155.52      173.17      6.14 o 
  -3  10   9      226.13      225.52      9.03 o 
  -2  10   9       16.41       11.21      3.79 o 
  -1  10   9        9.02        6.02      3.66 o 
   0  10   9      117.56      114.35      7.59 o 
   1  10   9       99.75      102.70      6.67 o 
   2  10   9      318.78      351.15     20.23 o 
   3  10   9        2.47        4.64      3.73 o 
  -4  11   9        1.20        2.19      2.19 o 
  -3  11   9       23.12       18.55      3.40 o 
  -2  11   9        1.38       -1.93      4.01 o 
  -1  11   9       13.28       18.79      4.29 o 
   0  11   9      131.23      163.87     19.44 o 
   1  11   9       38.14       55.85     11.60 o 
   2  11   9       40.80       39.78      5.99 o 
   3  11   9      129.97      139.44      9.25 o 
  -3  12   9      133.18      155.98      7.82 o 
  -2  12   9        2.25        4.62      4.71 o 
  -1  12   9       66.05       72.44      7.49 o 
   0  12   9        0.30        1.69      9.26 o 
   1  12   9       14.56       10.27      8.09 o 
  -7   0  10       55.64       39.49      6.57 o 
  -6   0  10      120.47      116.79      7.94 o 
  -5   0  10        3.95        0.88      2.98 o 
  -4   0  10       14.83       17.83      3.24 o 
  -3   0  10        6.16        4.55      2.27 o 
  -2   0  10       27.47       23.76      3.15 o 
  -1   0  10      785.35      818.33     19.79 o 
   0   0  10     2871.44     3058.92     47.63 o 
   1   0  10      541.31      531.32     22.61 o 
   2   0  10        2.63        0.64      2.42 o 
   3   0  10       74.44       81.17      9.78 o 
   4   0  10       99.67       84.10      7.26 o 
   5   0  10        0.44        1.05      3.74 o 
  -7   1  10       23.00       20.27      3.91 o 
  -6   1  10       11.46       12.53      2.77 o 
  -5   1  10      155.49      157.77      5.02 o 
  -4   1  10       41.24       35.95      2.90 o 
  -3   1  10        3.61        4.12      1.63 o 
  -2   1  10      368.61      379.34      7.15 o 
  -1   1  10      528.79      571.35     10.35 o 
   0   1  10      109.60      103.88      4.65 o 
   1   1  10      723.10      742.46     31.22 o 
   2   1  10      595.35      601.88     11.99 o 
   3   1  10        8.57        7.04      2.23 o 
   4   1  10        4.09        1.42      2.08 o 
   5   1  10        5.22        6.75      2.96 o 
  -7   2  10      100.89      108.73      6.12 o 
  -6   2  10       35.10       38.76      3.26 o 
  -5   2  10        4.09        3.54      1.68 o 
  -4   2  10       44.10       40.36      2.61 o 
  -3   2  10      215.31      220.28      4.73 o 
  -2   2  10      661.06      676.45     12.19 o 
  -1   2  10       12.44        9.48      2.13 o 
   0   2  10      118.48      110.32      6.06 o 
   1   2  10        8.45        6.42      2.36 o 
   2   2  10       35.78       29.63      3.47 o 
   3   2  10      243.25      136.79     10.80 o 
   4   2  10       39.03       36.54      4.01 o 
   5   2  10        0.30        3.71      4.39 o 
  -7   3  10      105.21      106.54      4.89 o 
  -6   3  10       78.96       64.18      3.89 o 
  -5   3  10       35.20       40.02      3.13 o 
  -4   3  10      337.19      338.42      6.21 o 
  -3   3  10      151.71      134.95      3.86 o 
  -2   3  10      105.61      103.75      4.62 o 
  -1   3  10        0.91        0.17      1.73 o 
   0   3  10        2.29        2.75      1.57 o 
   1   3  10       39.42       35.31      3.13 o 
   2   3  10        0.04        0.97      1.79 o 
   3   3  10        4.04        4.36      2.29 o 
   4   3  10       16.70       11.54      2.82 o 
   5   3  10       11.11        1.96      8.44 o 
  -7   4  10        2.66        3.18      1.80 o 
  -6   4  10      103.09      105.00      4.63 o 
  -5   4  10      210.62      191.93      5.51 o 
  -4   4  10      260.99      236.32      5.74 o 
  -3   4  10        0.86       -1.29      1.29 o 
  -2   4  10        1.98       -0.53      1.51 o 
  -1   4  10       14.05       11.64      2.24 o 
   0   4  10        8.80       10.05      2.19 o 
   1   4  10       13.68       10.42      2.42 o 
   2   4  10       46.53       42.63      3.52 o 
   3   4  10       89.40       97.52      6.42 o 
   4   4  10        3.38        2.18      2.40 o 
   5   4  10       47.40       49.27      7.49 o 
  -6   5  10        0.37       -1.59      2.10 o 
  -5   5  10        0.88       -0.22      1.78 o 
  -4   5  10       42.11       40.42      3.03 o 
  -3   5  10       45.50       32.68      2.38 o 
  -2   5  10       70.83       55.61      3.30 o 
  -1   5  10       27.78       26.69      2.91 o 
   0   5  10        0.43        1.23      1.78 o 
   1   5  10       11.54        9.65      2.93 o 
   2   5  10        9.06        8.03      2.40 o 
   3   5  10      132.97      133.42      7.02 o 
   4   5  10        1.53       -1.26      2.80 o 
   5   5  10       18.22       10.97      6.84 o 
  -6   6  10       45.00       43.23      3.30 o 
  -5   6  10      259.11      266.80      6.56 o 
  -4   6  10       21.72       20.47      2.51 o 
  -3   6  10       37.08       31.26      2.68 o 
  -2   6  10       91.78       82.85      3.86 o 
  -1   6  10      107.34       93.68      4.52 o 
   0   6  10        8.16        7.34      2.54 o 
   1   6  10       23.20       12.84      3.09 o 
   2   6  10      158.42      152.72      8.74 o 
   3   6  10        2.37        8.61      3.01 o 
   4   6  10       10.82       14.49      3.90 o 
  -6   7  10       82.79       89.73      4.79 o 
  -5   7  10        0.34        1.21      1.84 o 
  -4   7  10       49.99       48.86      3.31 o 
  -3   7  10       11.43       15.56      2.32 o 
  -2   7  10        1.34        1.50      2.17 o 
  -1   7  10       61.91       73.28      4.22 o 
   0   7  10        3.52        1.25      2.50 o 
   1   7  10        0.02        1.35      2.54 o 
   2   7  10       23.27       18.80      3.54 o 
   3   7  10        0.00       -0.29      2.64 o 
   4   7  10        1.91        0.56      7.89 o 
  -5   8  10        3.35        9.91      5.70 o 
  -4   8  10       22.38       22.52      2.65 o 
  -3   8  10        8.44        9.56      2.75 o 
  -2   8  10       92.01       88.60      4.88 o 
  -1   8  10       14.49       14.24      3.27 o 
   0   8  10      208.23      196.21      7.71 o 
   1   8  10       20.28       17.37      4.60 o 
   2   8  10        3.95       -2.15      2.84 o 
   3   8  10       13.01       12.33      8.02 o 
   4   8  10        1.22        8.39      4.08 o 
  -5   9  10        6.14       11.74      3.63 o 
  -4   9  10       62.11       66.67      4.29 o 
  -3   9  10        3.39       -0.05      2.58 o 
  -2   9  10      127.15      132.41     13.14 o 
  -1   9  10      111.53       97.84      8.05 o 
   0   9  10       69.98       55.41      5.15 o 
   1   9  10        0.00       -2.67      2.67 o 
   2   9  10       11.72       -0.08      3.41 o 
   3   9  10        0.00        1.66      3.62 o 
  -4  10  10       13.89       11.78      2.75 o 
  -3  10  10        3.15        0.72      4.16 o 
  -2  10  10       43.61       40.15      5.16 o 
  -1  10  10        9.32        2.72      4.61 o 
   0  10  10        9.11        3.64      4.85 o 
   1  10  10      124.09      121.09      6.73 o 
   2  10  10        9.27       -0.71      7.54 o 
  -3  11  10       10.41       11.80      3.69 o 
  -2  11  10      244.38      295.30     12.42 o 
  -1  11  10       40.84       50.55      5.85 o 
   0  11  10        6.19        4.16      5.67 o 
   1  11  10        1.53        0.93      7.23 o 
  -6   1  11       26.77       32.77      3.75 o 
  -5   1  11       11.56       10.10      2.44 o 
  -4   1  11       63.70       67.64      3.65 o 
  -3   1  11       87.80       84.79      4.08 o 
  -2   1  11       45.84       44.62      3.72 o 
  -1   1  11      941.17      975.98     15.03 o 
   0   1  11      398.35      401.31      8.91 o 
   1   1  11      121.36      128.42      6.87 o 
   2   1  11        8.91        5.93      2.18 o 
   3   1  11      134.02      136.74      6.65 o 
   4   1  11       44.01       45.71      4.13 o 
  -6   2  11        8.11        7.04      2.91 o 
  -5   2  11        6.52        2.38      2.40 o 
  -4   2  11       89.80       96.72      4.61 o 
  -3   2  11      537.47      557.41      9.61 o 
  -2   2  11      359.00      361.00      8.51 o 
  -1   2  11       29.00       26.03      3.03 o 
   0   2  11      115.56      109.69      5.06 o 
   1   2  11        0.64        0.61      2.16 o 
   2   2  11        7.11        4.08      2.27 o 
   3   2  11      118.40      125.89      5.75 o 
   4   2  11       15.82       23.16      5.14 o 
  -6   3  11        0.26        1.21      1.70 o 
  -5   3  11        4.45        6.22      1.92 o 
  -4   3  11      140.39      157.70      4.61 o 
  -3   3  11       73.28       67.55      3.90 o 
  -2   3  11        4.14        2.20      2.32 o 
  -1   3  11        1.36        1.63      1.92 o 
   0   3  11       20.05       15.21      2.64 o 
   1   3  11       26.33       40.02      8.26 o 
   2   3  11        2.16        0.93      2.48 o 
   3   3  11       11.83       11.11      2.99 o 
   4   3  11       20.82       26.33      4.08 o 
  -6   4  11       31.52       48.55      3.39 o 
  -5   4  11      118.16      114.57      5.75 o 
  -4   4  11      194.58      195.93      5.54 o 
  -3   4  11       55.87       52.03      3.64 o 
  -2   4  11        0.00        1.62      2.14 o 
  -1   4  11        0.77        1.67      2.14 o 
   0   4  11        3.66        4.28      2.57 o 
   1   4  11        6.07        1.46      2.18 o 
   2   4  11       14.78       15.44      3.21 o 
   3   4  11       64.71       56.24      5.73 o 
   4   4  11       37.21       40.33      6.17 o 
  -6   5  11        3.36        4.01      1.78 o 
  -5   5  11       97.91       93.48      4.34 o 
  -4   5  11       23.97       22.40      2.59 o 
  -3   5  11      263.97      247.63      6.43 o 
  -2   5  11      181.58      173.77      6.03 o 
  -1   5  11       14.11       12.78      2.64 o 
   0   5  11        1.43        1.40      2.32 o 
   1   5  11        2.41        2.92      3.10 o 
   2   5  11        0.09       -2.42      2.42 o 
   3   5  11       43.35       32.64      3.90 o 
   4   5  11      107.41      128.80      7.12 o 
  -5   6  11        0.80        1.11      1.53 o 
  -4   6  11       11.69       15.19      2.36 o 
  -3   6  11       51.06       52.37      4.24 o 
  -2   6  11        1.80        3.52      2.27 o 
  -1   6  11      233.29      209.78      7.47 o 
   0   6  11        0.49        2.74      2.39 o 
   1   6  11       51.88       46.45      5.71 o 
   2   6  11        0.16       -0.03      2.73 o 
   3   6  11       76.82       87.09      6.21 o 
  -5   7  11        7.28        7.61      1.77 o 
  -4   7  11        4.96        9.14      1.91 o 
  -3   7  11       16.05       16.74      3.17 o 
  -2   7  11       56.48       55.06      4.98 o 
  -1   7  11       45.18       44.40      3.86 o 
   0   7  11       19.09       21.71      6.10 o 
   1   7  11      634.18      630.97     19.22 o 
   2   7  11       44.04       51.83      5.27 o 
   3   7  11       48.51       56.39      7.28 o 
  -4   8  11        6.37        5.21      2.31 o 
  -3   8  11        0.58        0.03      2.52 o 
  -2   8  11        2.12        5.76      3.08 o 
  -1   8  11      352.55      370.38     10.67 o 
   0   8  11       29.64       37.55      5.19 o 
   1   8  11      106.30       97.63      6.33 o 
   2   8  11        9.97        5.14      4.22 o 
   3   8  11        1.66        0.44      3.15 o 
  -4   9  11       54.55       66.30      5.10 o 
  -3   9  11       55.25       55.43      5.24 o 
  -2   9  11       38.67       34.25      6.28 o 
  -1   9  11       14.60       14.51      5.02 o 
   0   9  11        4.13        3.23      3.49 o 
   1   9  11        0.06        0.71      3.54 o 
   2   9  11        7.27        9.53      4.38 o 
  -2  10  11      105.73      131.30      9.55 o 
  -1  10  11       24.24       23.49      5.43 o 
   0  10  11       19.54       26.48      6.06 o 
   1  10  11       52.69       63.51     17.68 o 
  -6   0  12       79.64      105.68      6.93 o 
  -5   0  12       23.85       37.26      4.93 o 
  -4   0  12      112.98      126.92     16.78 o 
  -3   0  12       24.81       20.99      4.33 o 
  -2   0  12      243.69      234.81     13.24 o 
  -1   0  12        3.52       -5.81      5.99 o 
   0   0  12      501.30      546.46     19.16 o 
   1   0  12     1621.07     1753.55     33.16 o 
   2   0  12      498.87      534.74     15.79 o 
   3   0  12        5.91        0.87      4.62 o 
   4   0  12      113.97      126.63      8.44 o 
  -6   1  12        0.79        1.76      2.33 o 
  -5   1  12       31.65       37.15      3.73 o 
  -4   1  12       14.53       18.17      2.82 o 
  -3   1  12       18.28       20.67      3.01 o 
  -2   1  12       52.83       58.43      4.24 o 
  -1   1  12      488.61      506.18     13.51 o 
   0   1  12        6.06        2.36      2.34 o 
   1   1  12       22.27       18.76      5.14 o 
   2   1  12      468.34      524.59     11.09 o 
   3   1  12      134.76      147.73      7.09 o 
   4   1  12      297.08      314.12     10.21 o 
  -5   2  12        1.36        2.82      2.11 o 
  -4   2  12       96.05      107.80      4.93 o 
  -3   2  12      291.48      297.75     11.50 o 
  -2   2  12        5.91        1.64      2.31 o 
  -1   2  12       41.26       43.27      3.72 o 
   0   2  12        1.90        1.31      2.15 o 
   1   2  12       18.79       13.62      2.69 o 
   2   2  12        2.70       -2.08      2.08 o 
   3   2  12       14.07       14.92      3.04 o 
  -5   3  12       48.60       43.91      3.44 o 
  -4   3  12       19.41       10.69      2.90 o 
  -3   3  12      113.33      114.01      5.52 o 
  -2   3  12        0.36        4.24      2.36 o 
  -1   3  12       12.56        9.34      2.71 o 
   0   3  12       25.17       22.10      4.62 o 
   1   3  12        5.51        3.24      2.84 o 
   2   3  12        5.79        7.65      2.51 o 
   3   3  12       93.40       90.10     14.23 o 
  -5   4  12        7.02       11.95      1.95 o 
  -4   4  12        3.68        6.46      2.33 o 
  -3   4  12        0.26        1.53      2.27 o 
  -2   4  12        0.79        1.30      2.07 o 
  -1   4  12        4.82        6.48      2.42 o 
   0   4  12        0.20        0.48      4.62 o 
   1   4  12       31.09       38.18      3.75 o 
   2   4  12       36.63       43.96      4.69 o 
   3   4  12        3.04        8.45      2.71 o 
  -5   5  12       22.97       29.86      3.42 o 
  -4   5  12        8.57       12.43      3.54 o 
  -3   5  12      160.40      160.67      8.77 o 
  -2   5  12        6.05       10.89      2.86 o 
  -1   5  12        0.21        2.35      2.19 o 
   0   5  12       11.24        7.88      2.72 o 
   1   5  12        5.98        7.48      3.27 o 
   2   5  12        0.27       -0.34      2.44 o 
   3   5  12       11.52       13.48      4.16 o 
  -4   6  12       20.60       32.75      4.45 o 
  -3   6  12       11.04       15.53      3.46 o 
  -2   6  12       26.24       18.20      3.91 o 
  -1   6  12       91.81       84.42      4.97 o 
   0   6  12       15.01       12.16      3.94 o 
   1   6  12        3.31       -0.51      3.29 o 
   2   6  12        0.77       -2.94      2.94 o 
  -4   7  12       16.75       14.89      3.74 o 
  -3   7  12        3.46       -1.58      2.30 o 
  -2   7  12       10.08        8.19      3.01 o 
  -1   7  12       17.51       21.47      4.02 o 
   0   7  12       62.51       66.52      5.68 o 
   1   7  12       17.22       10.22      4.83 o 
   2   7  12        5.17        3.60      3.75 o 
  -3   8  12        6.26        5.23      2.18 o 
  -2   8  12        2.79        2.86      3.29 o 
  -1   8  12      108.01      106.78      8.58 o 
   0   8  12        3.26        3.55      3.31 o 
   1   8  12        4.04        9.67      3.46 o 
  -1   9  12        2.27        6.06      6.11 o 
  -4   1  13        5.64        6.32      2.28 o 
  -3   1  13       56.80       60.40      4.44 o 
  -2   1  13        9.37        4.70      2.65 o 
  -1   1  13       52.09       49.64      4.08 o 
   0   1  13       40.88       42.49      3.78 o 
   1   1  13        0.00        1.64      2.09 o 
   2   1  13        5.53        6.12      2.52 o 
  -4   2  13       76.68       73.40      4.59 o 
  -3   2  13       95.78       91.25      5.22 o 
  -2   2  13      126.96      151.36      6.52 o 
  -1   2  13       28.32       28.83      3.29 o 
   0   2  13       82.59       88.27      5.17 o 
   1   2  13       19.58       23.24      3.75 o 
   2   2  13        9.64        8.98      2.74 o 
  -4   3  13       12.49       17.67      3.05 o 
  -3   3  13       55.97       52.00      4.06 o 
  -2   3  13       28.73       34.10      3.58 o 
  -1   3  13       51.13       60.79      4.49 o 
   0   3  13        2.29        3.05      2.43 o 
   1   3  13       15.37       23.22      3.17 o 
   2   3  13       62.67       85.06     12.88 o 
  -4   4  13       34.44       25.78      2.82 o 
  -3   4  13       29.04       19.62      2.81 o 
  -2   4  13       41.15       38.96      3.48 o 
  -1   4  13       38.72       43.32      4.09 o 
   0   4  13       20.77       20.34      3.04 o 
   1   4  13       42.89       48.60      4.48 o 
   2   4  13       38.29       34.23     14.36 o 
  -3   5  13        6.38        6.74      1.94 o 
  -2   5  13      155.55      165.15      7.42 o 
  -1   5  13       46.11       45.82      4.14 o 
   0   5  13        0.31        1.80      2.51 o 
   1   5  13        0.34        0.05      2.55 o 
  -3   6  13        3.20        6.48      2.15 o 
  -2   6  13        0.34        3.07      1.82 o 
  -1   6  13        3.96        1.68      1.99 o 
   0   6  13       39.58       45.92      7.12 o 
  -1   7  13        0.13       -2.06      2.06 o 
  -3   0  14      304.75      413.89     59.36 o 
  -2   0  14       41.53       63.75      6.72 o 
  -1   0  14        1.49       -0.13      2.50 o 
   0   0  14        8.48        6.44      5.67 o 
  -3   1  14       15.64       23.81      5.47 o 
  -2   1  14       13.90       18.07      3.27 o 
  -1   1  14       86.62      104.34      5.51 o 
   0   1  14        0.25        7.23      2.10 o 
  -2   2  14       27.01       28.03      3.90 o 
  -1   2  14       14.87       16.77      3.01 o 
   0   2  14        2.89        6.39      2.47 o 
  -2   3  14        9.68       14.12      1.75 o 
  -1   3  14       14.50       18.99      6.64 o 
   0   3  14        5.62        7.62      3.51 o 
                                                 
